# Supplementary material for: Integrative pan-cancer analysis and clinical characterization of the N7-methylguanosine (m7G) RNA modification regulators in human cancers
Source: Front Genet. 2022 Sep 26;13:998147. doi: 10.3389/fgene.2022.998147 (PMC9549978; doi:10.3389/fgene.2022.998147)
Supplement: Supplementary file 5 [file Table1.xlsx]

## Sheet: Table-S1
Table S2 The m7G-related regulatory gene sets
Name	Gene	Description
GOMF_M7G_5_PPPN_DIPHOSPHATASE_ACTIVITY	DCP2, DCPS, NUDT1, NUDT10, NUDT11, NUDT16, NUDT16L1, NUDT3, NUDT4, NUDT4B, NUDT5, NUDT7	Catalysis of the reaction: 7-methylguanosine 5'-triphospho-5'-polynucleotide + H2O = 7-methylguanosine 5'-phosphate + polynucleotide. [EC:3.6.1.30, MetaCyc:M7G5PPPN-PYROPHOSPHATASE-RXN]
GOMF_RNA_7_METHYLGUANOSINE_CAP_BINDING	AGO2, CYFIP1, CYFIP2, DCPS, EIF4E, EIF4E1B, EIF4E2, EIF4E3, GEMIN5, LARP1, NCBP1, NCBP2, NCBP3	Binding to a 7-methylguanosine group added cotranscriptionally to the 5' end of RNA molecules transcribed by polymerase II. [GOC:krc]
GOBP_RNA_GUANINE_N7_METHYLATION	BUD23, METTL1, RAMAC, RNMT, TRMT112, WDR4	The addition of a methyl group to the N7 atom in the base portion of a guanine nucleotide residue in an RNA molecule. [GOC: BHF, GOC:rl]
GOBP_CAP_DEPENDENT_TRANSLATIONAL_INITIATION	EIF3D, EIF4G1, MIF4GD, NCK1, SLBP	The process where the cap structure, composed of a 7- methylguanosine (m7G) group and associated cap-binding proteins, located at the 5' end of an mRNA molecule, which serves as a molecular tag that marks the spot where the 40S ribosomal subunit, is recruited and will then scan in a 5' to 3' direction until an AUG codon is encountered in an appropriate sequence context to initiate mRNA translatio…
GOMF_RNA_CAP_BINDING	AGO2, CYFIP1, CYFIP2, DCPS, EIF3D, EIF4A1, EIF4E, EIF4E1B, EIF4E2, EIF4E3, EIF4G3, GEMIN5, IFIT5, LARP1, LSM1, NCBP1, NCBP2, NCBP2L, NCBP3, SNUPN	Binding to a 7-methylguanosine (m7G) group or derivative located at the 5' end of an RNA molecule. [GOC:krc]

## Sheet: Table-S2
Table S1 The abbreviations of pancancer
Abbreviation	Full name
ACC	adrenocortical carcinoma
BLCA	bladder urothelial carcinoma
BRCA	breast invasive carcinoma
CESC	cervical squamous cell carcinoma and endocervical adenocarcinoma
CHOL	cholangiocarcinoma
COAD	colon adenocarcinoma
DLBC	lymphoid neoplasm diffuses large B-cell lymphoma
ESCA	esophageal carcinoma
GBM	Glioblastoma multiforme
HNSC	Head and Neck squamous cell carcinoma
KICH	Kidney Chromophobe
KIRC	Kidney renal clear cell carcinoma
KIRP	Kidney renal papillary cell carcinoma
LAML	Acute Myeloid Leukemia
LGG	Brain Lower Grade Glioma
LIHC	Liver hepatocellular carcinoma
LUAD	Lung adenocarcinoma
LUSC	Lung squamous cell carcinoma
MESO	Mesothelioma
OV	Ovarian serous cystadenocarcinoma
PAAD	Pancreatic adenocarcinoma
PCPG	Pheochromocytoma and Paraganglioma
PRAD	Prostate adenocarcinoma
READ	Rectum adenocarcinoma
SARC	Sarcoma
SKCM	Skin Cutaneous Melanoma
STAD	Stomach adenocarcinoma
TGCT	Testicular Germ Cell Tumors
THCA	Thyroid carcinoma
THYM	Thymoma
UCEC	Uterine Corpus Endometrial Carcinoma
UCS	Uterine Carcinosarcoma
UVM	Uveal Melanoma

## Sheet: Table-S3
ID	m7G_geneset_score	Type	CancerType
TCGA-OR-A5KW-01	1	Tumor	ACC
TCGA-OR-A5JY-01	0.993096	Tumor	ACC
TCGA-OR-A5JE-01	0.98024	Tumor	ACC
TCGA-OR-A5K5-01	0.936108	Tumor	ACC
TCGA-OR-A5JP-01	0.921042	Tumor	ACC
TCGA-OR-A5J7-01	0.910054	Tumor	ACC
TCGA-OR-A5K2-01	0.909038	Tumor	ACC
TCGA-OR-A5JB-01	0.903974	Tumor	ACC
TCGA-OR-A5LB-01	0.902436	Tumor	ACC
TCGA-OR-A5JL-01	0.900672	Tumor	ACC
TCGA-OR-A5K9-01	0.890311	Tumor	ACC
TCGA-PK-A5HB-01	0.8878	Tumor	ACC
TCGA-OR-A5JM-01	0.87519	Tumor	ACC
TCGA-P6-A5OG-01	0.867934	Tumor	ACC
TCGA-OR-A5L8-01	0.857869	Tumor	ACC
TCGA-OR-A5LM-01	0.844545	Tumor	ACC
TCGA-OR-A5K4-01	0.837132	Tumor	ACC
TCGA-OR-A5LE-01	0.829463	Tumor	ACC
TCGA-OR-A5J8-01	0.81539	Tumor	ACC
TCGA-OR-A5JV-01	0.80204	Tumor	ACC
TCGA-OU-A5PI-01	0.797953	Tumor	ACC
TCGA-OR-A5JC-01	0.796898	Tumor	ACC
TCGA-OR-A5JG-01	0.796515	Tumor	ACC
TCGA-OR-A5JW-01	0.796127	Tumor	ACC
TCGA-OR-A5K1-01	0.792539	Tumor	ACC
TCGA-OR-A5KY-01	0.791442	Tumor	ACC
TCGA-OR-A5LP-01	0.784569	Tumor	ACC
TCGA-OR-A5LS-01	0.780671	Tumor	ACC
TCGA-OR-A5JQ-01	0.772989	Tumor	ACC
TCGA-OR-A5LC-01	0.766696	Tumor	ACC
TCGA-OR-A5KU-01	0.748944	Tumor	ACC
TCGA-OR-A5K6-01	0.747625	Tumor	ACC
TCGA-OR-A5JT-01	0.744046	Tumor	ACC
TCGA-OR-A5J1-01	0.743124	Tumor	ACC
TCGA-OR-A5KZ-01	0.742548	Tumor	ACC
TCGA-OR-A5JK-01	0.735407	Tumor	ACC
TCGA-OR-A5J6-01	0.733091	Tumor	ACC
TCGA-OR-A5LR-01	0.725938	Tumor	ACC
TCGA-OR-A5KV-01	0.723963	Tumor	ACC
TCGA-OR-A5KT-01	0.723955	Tumor	ACC
TCGA-OR-A5JS-01	0.720934	Tumor	ACC
TCGA-OR-A5LJ-01	0.718935	Tumor	ACC
TCGA-OR-A5LH-01	0.715247	Tumor	ACC
TCGA-OR-A5J2-01	0.713114	Tumor	ACC
TCGA-PK-A5HA-01	0.710398	Tumor	ACC
TCGA-OR-A5JR-01	0.710374	Tumor	ACC
TCGA-OR-A5LA-01	0.701204	Tumor	ACC
TCGA-OR-A5J9-01	0.699278	Tumor	ACC
TCGA-OR-A5J3-01	0.676513	Tumor	ACC
TCGA-OR-A5K8-01	0.669768	Tumor	ACC
TCGA-OR-A5KO-01	0.668234	Tumor	ACC
TCGA-P6-A5OF-01	0.666442	Tumor	ACC
TCGA-OR-A5L5-01	0.66168	Tumor	ACC
TCGA-OR-A5KX-01	0.660484	Tumor	ACC
TCGA-PA-A5YG-01	0.646044	Tumor	ACC
TCGA-OR-A5JA-01	0.643342	Tumor	ACC
TCGA-OR-A5LT-01	0.638787	Tumor	ACC
TCGA-OR-A5LO-01	0.637316	Tumor	ACC
TCGA-OR-A5LN-01	0.634413	Tumor	ACC
TCGA-OR-A5JJ-01	0.625197	Tumor	ACC
TCGA-OR-A5L4-01	0.622576	Tumor	ACC
TCGA-OR-A5JZ-01	0.61312	Tumor	ACC
TCGA-OR-A5K0-01	0.60694	Tumor	ACC
TCGA-OR-A5JX-01	0.595501	Tumor	ACC
TCGA-OR-A5JD-01	0.580545	Tumor	ACC
TCGA-OR-A5K3-01	0.567206	Tumor	ACC
TCGA-PK-A5H8-01	0.566607	Tumor	ACC
TCGA-OR-A5LK-01	0.566162	Tumor	ACC
TCGA-OR-A5JO-01	0.563689	Tumor	ACC
TCGA-OR-A5JF-01	0.559284	Tumor	ACC
TCGA-OR-A5L6-01	0.531525	Tumor	ACC
TCGA-OR-A5JI-01	0.522191	Tumor	ACC
TCGA-OR-A5LG-01	0.521863	Tumor	ACC
TCGA-OR-A5LL-01	0.483949	Tumor	ACC
TCGA-OR-A5L3-01	0.478489	Tumor	ACC
TCGA-OR-A5LD-01	0.458895	Tumor	ACC
TCGA-PK-A5H9-01	0.430323	Tumor	ACC
TCGA-OR-A5L9-01	0.236023	Tumor	ACC
TCGA-OR-A5J5-01	0	Tumor	ACC
TCGA-DK-AA6T-01	1	Tumor	BLCA
TCGA-BL-A3JM-01	0.964456	Tumor	BLCA
TCGA-DK-AA6W-01	0.94762	Tumor	BLCA
TCGA-C4-A0F7-01	0.932148	Tumor	BLCA
TCGA-PQ-A6FI-01	0.92564	Tumor	BLCA
TCGA-DK-A1AE-01	0.917182	Tumor	BLCA
TCGA-UY-A78N-01	0.9048	Tumor	BLCA
TCGA-BT-A0S7-01	0.895363	Tumor	BLCA
TCGA-YF-AA3M-01	0.889613	Tumor	BLCA
TCGA-ZF-A9RE-01	0.887147	Tumor	BLCA
TCGA-DK-A1A6-01	0.877202	Tumor	BLCA
TCGA-XF-A9ST-01	0.876459	Tumor	BLCA
TCGA-FJ-A871-01	0.87216	Tumor	BLCA
TCGA-ZF-AA4U-01	0.871601	Tumor	BLCA
TCGA-ZF-A9R4-01	0.870584	Tumor	BLCA
TCGA-HQ-A2OF-01	0.869016	Tumor	BLCA
TCGA-BT-A42F-01	0.864123	Tumor	BLCA
TCGA-DK-AA6U-01	0.859266	Tumor	BLCA
TCGA-E7-A7XN-01	0.8592	Tumor	BLCA
TCGA-C4-A0F0-01	0.858923	Tumor	BLCA
TCGA-DK-A3X2-01	0.858462	Tumor	BLCA
TCGA-K4-A3WV-01	0.8574	Tumor	BLCA
TCGA-YC-A9TC-01	0.853255	Tumor	BLCA
TCGA-DK-A3WW-01	0.849723	Tumor	BLCA
TCGA-ZF-A9RN-01	0.847507	Tumor	BLCA
TCGA-XF-A9T2-01	0.846681	Tumor	BLCA
TCGA-4Z-AA80-01	0.845517	Tumor	BLCA
TCGA-ZF-A9R2-01	0.844306	Tumor	BLCA
TCGA-BT-A20V-01	0.843214	Tumor	BLCA
TCGA-ZF-AA54-01	0.839013	Tumor	BLCA
TCGA-BT-A0YX-01	0.836753	Tumor	BLCA
TCGA-BT-A20O-01	0.836008	Tumor	BLCA
TCGA-DK-AA71-01	0.828916	Tumor	BLCA
TCGA-GU-A763-01	0.827529	Tumor	BLCA
TCGA-GV-A3QI-01	0.827016	Tumor	BLCA
TCGA-CF-A1HS-01	0.825778	Tumor	BLCA
TCGA-XF-AAN1-01	0.825522	Tumor	BLCA
TCGA-ZF-A9R5-01	0.823239	Tumor	BLCA
TCGA-C4-A0F1-01	0.822943	Tumor	BLCA
TCGA-BT-A2LA-01	0.821828	Tumor	BLCA
TCGA-2F-A9KP-01	0.820204	Tumor	BLCA
TCGA-GC-A3BM-01	0.820152	Tumor	BLCA
TCGA-2F-A9KW-01	0.819783	Tumor	BLCA
TCGA-GC-A3RD-01	0.819116	Tumor	BLCA
TCGA-E7-A85H-01	0.817343	Tumor	BLCA
TCGA-BT-A20U-01	0.816939	Tumor	BLCA
TCGA-G2-A2EL-01	0.813903	Tumor	BLCA
TCGA-GU-A766-01	0.812513	Tumor	BLCA
TCGA-DK-A3WY-01	0.810561	Tumor	BLCA
TCGA-HQ-A5ND-01	0.810353	Tumor	BLCA
TCGA-H4-A2HQ-01	0.810016	Tumor	BLCA
TCGA-GU-AATQ-01	0.809623	Tumor	BLCA
TCGA-GU-A42R-01	0.809144	Tumor	BLCA
TCGA-FT-A3EE-01	0.808896	Tumor	BLCA
TCGA-XF-AAN7-01	0.806608	Tumor	BLCA
TCGA-DK-AA6X-01	0.80485	Tumor	BLCA
TCGA-DK-A3IV-01	0.803853	Tumor	BLCA
TCGA-GV-A3JZ-01	0.803426	Tumor	BLCA
TCGA-FD-A3B6-01	0.802782	Tumor	BLCA
TCGA-UY-A8OB-01	0.802413	Tumor	BLCA
TCGA-E7-A4IJ-01	0.801702	Tumor	BLCA
TCGA-FD-A3SO-01	0.800002	Tumor	BLCA
TCGA-BT-A3PK-01	0.798825	Tumor	BLCA
TCGA-LT-A8JT-01	0.796891	Tumor	BLCA
TCGA-5N-A9KM-01	0.796784	Tumor	BLCA
TCGA-G2-AA3C-01	0.796776	Tumor	BLCA
TCGA-CU-A0YO-01	0.79583	Tumor	BLCA
TCGA-DK-A3IS-01	0.795428	Tumor	BLCA
TCGA-4Z-AA7S-01	0.794292	Tumor	BLCA
TCGA-HQ-A2OE-01	0.793885	Tumor	BLCA
TCGA-DK-A1AA-01	0.793323	Tumor	BLCA
TCGA-BL-A13I-01	0.792948	Tumor	BLCA
TCGA-XF-AAN3-01	0.791595	Tumor	BLCA
TCGA-4Z-AA87-01	0.790712	Tumor	BLCA
TCGA-GC-A6I1-01	0.790021	Tumor	BLCA
TCGA-GV-A6ZA-01	0.789861	Tumor	BLCA
TCGA-ZF-AA4W-01	0.788574	Tumor	BLCA
TCGA-DK-AA76-01	0.787102	Tumor	BLCA
TCGA-C4-A0F6-01	0.786199	Tumor	BLCA
TCGA-XF-A8HE-01	0.785404	Tumor	BLCA
TCGA-4Z-AA89-01	0.785326	Tumor	BLCA
TCGA-E7-A5KF-01	0.785242	Tumor	BLCA
TCGA-XF-A9T5-01	0.782297	Tumor	BLCA
TCGA-CF-A47X-01	0.781746	Tumor	BLCA
TCGA-CF-A9FH-01	0.781292	Tumor	BLCA
TCGA-G2-A2EJ-01	0.781239	Tumor	BLCA
TCGA-FD-A3SJ-01	0.7811	Tumor	BLCA
TCGA-ZF-A9RF-01	0.779801	Tumor	BLCA
TCGA-XF-AAMH-01	0.777097	Tumor	BLCA
TCGA-BL-A5ZZ-01	0.776352	Tumor	BLCA
TCGA-G2-A2EK-01	0.77449	Tumor	BLCA
TCGA-KQ-A41Q-01	0.771982	Tumor	BLCA
TCGA-XF-AAMZ-01	0.771313	Tumor	BLCA
TCGA-DK-A1A3-01	0.770884	Tumor	BLCA
TCGA-E7-A6MD-01	0.770666	Tumor	BLCA
TCGA-4Z-AA7Y-01	0.770336	Tumor	BLCA
TCGA-BT-A20N-01	0.76887	Tumor	BLCA
TCGA-BL-A0C8-01	0.768867	Tumor	BLCA
TCGA-XF-A8HF-01	0.768486	Tumor	BLCA
TCGA-BT-A20J-01	0.768428	Tumor	BLCA
TCGA-ZF-A9R1-01	0.768393	Tumor	BLCA
TCGA-E7-A8O7-01	0.767658	Tumor	BLCA
TCGA-DK-A1AD-01	0.767323	Tumor	BLCA
TCGA-4Z-AA81-01	0.767086	Tumor	BLCA
TCGA-K4-A5RI-01	0.767082	Tumor	BLCA
TCGA-XF-AAN0-01	0.766835	Tumor	BLCA
TCGA-E7-A3X6-01	0.766478	Tumor	BLCA
TCGA-DK-A2I2-01	0.765894	Tumor	BLCA
TCGA-BL-A13J-01	0.765052	Tumor	BLCA
TCGA-CF-A27C-01	0.764844	Tumor	BLCA
TCGA-BT-A42C-01	0.763519	Tumor	BLCA
TCGA-FD-A3B3-01	0.762865	Tumor	BLCA
TCGA-DK-A1AC-01	0.761148	Tumor	BLCA
TCGA-4Z-AA7W-01	0.760937	Tumor	BLCA
TCGA-BT-A2LD-01	0.760908	Tumor	BLCA
TCGA-4Z-AA7R-01	0.760275	Tumor	BLCA
TCGA-GC-A3RB-01	0.760068	Tumor	BLCA
TCGA-BT-A3PJ-01	0.75979	Tumor	BLCA
TCGA-R3-A69X-01	0.759723	Tumor	BLCA
TCGA-ZF-AA5N-01	0.759246	Tumor	BLCA
TCGA-UY-A78P-01	0.759147	Tumor	BLCA
TCGA-DK-AA6Q-01	0.758911	Tumor	BLCA
TCGA-CF-A5U8-01	0.758349	Tumor	BLCA
TCGA-E7-A8O8-01	0.757688	Tumor	BLCA
TCGA-DK-AA75-01	0.757025	Tumor	BLCA
TCGA-ZF-AA4T-01	0.756664	Tumor	BLCA
TCGA-G2-A3VY-01	0.756405	Tumor	BLCA
TCGA-E7-A5KE-01	0.756387	Tumor	BLCA
TCGA-XF-AAMQ-01	0.756301	Tumor	BLCA
TCGA-2F-A9KQ-01	0.756006	Tumor	BLCA
TCGA-GD-A76B-01	0.755832	Tumor	BLCA
TCGA-E7-A97P-01	0.755035	Tumor	BLCA
TCGA-XF-A8HC-01	0.754813	Tumor	BLCA
TCGA-K4-A4AC-01	0.754259	Tumor	BLCA
TCGA-CU-A5W6-01	0.753116	Tumor	BLCA
TCGA-E7-A6ME-01	0.753056	Tumor	BLCA
TCGA-DK-AA6M-01	0.752308	Tumor	BLCA
TCGA-CF-A47T-01	0.751485	Tumor	BLCA
TCGA-DK-AA6P-01	0.751085	Tumor	BLCA
TCGA-4Z-AA83-01	0.750846	Tumor	BLCA
TCGA-DK-A3WX-01	0.750776	Tumor	BLCA
TCGA-GV-A3QH-01	0.750529	Tumor	BLCA
TCGA-PQ-A6FN-01	0.749889	Tumor	BLCA
TCGA-FD-A3B8-01	0.749725	Tumor	BLCA
TCGA-G2-A2ES-01	0.749232	Tumor	BLCA
TCGA-G2-A2EO-01	0.748988	Tumor	BLCA
TCGA-GC-A4ZW-01	0.748786	Tumor	BLCA
TCGA-XF-AAN2-01	0.748243	Tumor	BLCA
TCGA-FJ-A3Z9-01	0.746501	Tumor	BLCA
TCGA-XF-AAN5-01	0.74645	Tumor	BLCA
TCGA-ZF-A9R3-01	0.745433	Tumor	BLCA
TCGA-FD-A62N-01	0.744835	Tumor	BLCA
TCGA-DK-A6AV-01	0.744809	Tumor	BLCA
TCGA-XF-AAMX-01	0.744808	Tumor	BLCA
TCGA-BT-A20W-01	0.744565	Tumor	BLCA
TCGA-FD-A5BX-01	0.743563	Tumor	BLCA
TCGA-CU-A3QU-01	0.742303	Tumor	BLCA
TCGA-DK-A6AW-01	0.74154	Tumor	BLCA
TCGA-FD-A5BV-01	0.738939	Tumor	BLCA
TCGA-G2-AA3B-01	0.737732	Tumor	BLCA
TCGA-DK-A6B1-01	0.737118	Tumor	BLCA
TCGA-FD-A62P-01	0.736954	Tumor	BLCA
TCGA-CF-A9FM-01	0.736502	Tumor	BLCA
TCGA-GV-A40E-01	0.735718	Tumor	BLCA
TCGA-XF-A9SH-01	0.735247	Tumor	BLCA
TCGA-4Z-AA7Q-01	0.735095	Tumor	BLCA
TCGA-CF-A1HR-01	0.734406	Tumor	BLCA
TCGA-UY-A9PA-01	0.733266	Tumor	BLCA
TCGA-KQ-A41S-01	0.732576	Tumor	BLCA
TCGA-DK-AA77-01	0.731926	Tumor	BLCA
TCGA-CF-A3MG-01	0.731707	Tumor	BLCA
TCGA-K4-A6FZ-01	0.731331	Tumor	BLCA
TCGA-K4-A5RJ-01	0.731304	Tumor	BLCA
TCGA-GD-A3OS-01	0.731088	Tumor	BLCA
TCGA-GC-A3RC-01	0.729853	Tumor	BLCA
TCGA-ZF-A9RM-01	0.72885	Tumor	BLCA
TCGA-BT-A20T-01	0.728217	Tumor	BLCA
TCGA-ZF-AA4X-01	0.726165	Tumor	BLCA
TCGA-XF-A9SY-01	0.725606	Tumor	BLCA
TCGA-GU-A42Q-01	0.724885	Tumor	BLCA
TCGA-DK-A1A7-01	0.724417	Tumor	BLCA
TCGA-UY-A78K-01	0.723928	Tumor	BLCA
TCGA-FD-A6TK-01	0.723411	Tumor	BLCA
TCGA-GU-A42P-01	0.722654	Tumor	BLCA
TCGA-FD-A3N6-01	0.722247	Tumor	BLCA
TCGA-CF-A5UA-01	0.721905	Tumor	BLCA
TCGA-XF-AAML-01	0.721856	Tumor	BLCA
TCGA-4Z-AA86-01	0.72099	Tumor	BLCA
TCGA-DK-A2HX-01	0.720435	Tumor	BLCA
TCGA-XF-A8HH-01	0.720262	Tumor	BLCA
TCGA-FD-A3NA-01	0.720081	Tumor	BLCA
TCGA-GV-A3JV-01	0.720045	Tumor	BLCA
TCGA-XF-A8HI-01	0.719072	Tumor	BLCA
TCGA-DK-A3X1-01	0.718777	Tumor	BLCA
TCGA-FD-A43P-01	0.718715	Tumor	BLCA
TCGA-XF-A9SI-01	0.718308	Tumor	BLCA
TCGA-FD-A3N5-01	0.718035	Tumor	BLCA
TCGA-GV-A3QG-01	0.717574	Tumor	BLCA
TCGA-DK-A3IT-01	0.716895	Tumor	BLCA
TCGA-BT-A20Q-11	0.716801	Normal	BLCA
TCGA-FD-A3SL-01	0.716181	Tumor	BLCA
TCGA-GC-A3OO-01	0.716037	Tumor	BLCA
TCGA-FD-A62O-01	0.715654	Tumor	BLCA
TCGA-XF-A9T0-01	0.715429	Tumor	BLCA
TCGA-E5-A2PC-01	0.715161	Tumor	BLCA
TCGA-XF-A9SM-01	0.714837	Tumor	BLCA
TCGA-CU-A0YR-01	0.714738	Tumor	BLCA
TCGA-GC-A3WC-01	0.71333	Tumor	BLCA
TCGA-BL-A13J-11	0.713236	Normal	BLCA
TCGA-ZF-AA52-01	0.712865	Tumor	BLCA
TCGA-CU-A72E-01	0.71208	Tumor	BLCA
TCGA-4Z-AA84-01	0.711627	Tumor	BLCA
TCGA-MV-A51V-01	0.711004	Tumor	BLCA
TCGA-DK-A6B0-01	0.710932	Tumor	BLCA
TCGA-ZF-AA4V-01	0.710646	Tumor	BLCA
TCGA-GD-A6C6-01	0.710589	Tumor	BLCA
TCGA-DK-A3IU-01	0.709851	Tumor	BLCA
TCGA-DK-A3IM-01	0.709445	Tumor	BLCA
TCGA-CF-A9FL-01	0.709314	Tumor	BLCA
TCGA-BT-A20P-01	0.709112	Tumor	BLCA
TCGA-ZF-AA58-01	0.708837	Tumor	BLCA
TCGA-ZF-AA56-01	0.708736	Tumor	BLCA
TCGA-4Z-AA7M-01	0.708405	Tumor	BLCA
TCGA-FD-A43X-01	0.707632	Tumor	BLCA
TCGA-GU-A762-01	0.707536	Tumor	BLCA
TCGA-FJ-A3ZF-01	0.707446	Tumor	BLCA
TCGA-XF-A9T8-01	0.707237	Tumor	BLCA
TCGA-XF-A9SW-01	0.706367	Tumor	BLCA
TCGA-FJ-A3ZE-01	0.705731	Tumor	BLCA
TCGA-XF-AAMG-01	0.704094	Tumor	BLCA
TCGA-E7-A541-01	0.704024	Tumor	BLCA
TCGA-FD-A5C1-01	0.703987	Tumor	BLCA
TCGA-CF-A3MI-01	0.703889	Tumor	BLCA
TCGA-K4-A54R-01	0.703761	Tumor	BLCA
TCGA-FD-A43Y-01	0.703021	Tumor	BLCA
TCGA-DK-A6B6-01	0.702186	Tumor	BLCA
TCGA-UY-A9PH-01	0.701648	Tumor	BLCA
TCGA-UY-A8OC-01	0.701271	Tumor	BLCA
TCGA-CF-A47W-01	0.70126	Tumor	BLCA
TCGA-DK-AA6R-01	0.701133	Tumor	BLCA
TCGA-XF-A8HG-01	0.700787	Tumor	BLCA
TCGA-YC-A89H-01	0.70021	Tumor	BLCA
TCGA-E7-A678-01	0.699606	Tumor	BLCA
TCGA-FT-A61P-01	0.697558	Tumor	BLCA
TCGA-ZF-AA5H-01	0.696992	Tumor	BLCA
TCGA-XF-AAN4-01	0.696743	Tumor	BLCA
TCGA-BT-A2LB-01	0.696502	Tumor	BLCA
TCGA-ZF-AA4N-01	0.696045	Tumor	BLCA
TCGA-FD-A6TB-01	0.695497	Tumor	BLCA
TCGA-GC-A3YS-01	0.695385	Tumor	BLCA
TCGA-E7-A7PW-01	0.693974	Tumor	BLCA
TCGA-ZF-A9RL-01	0.693314	Tumor	BLCA
TCGA-E5-A4U1-01	0.692002	Tumor	BLCA
TCGA-E5-A4TZ-01	0.691465	Tumor	BLCA
TCGA-UY-A9PF-01	0.69135	Tumor	BLCA
TCGA-BT-A20X-01	0.690802	Tumor	BLCA
TCGA-CU-A0YN-01	0.68927	Tumor	BLCA
TCGA-FD-A3B7-01	0.689228	Tumor	BLCA
TCGA-ZF-AA5P-01	0.688944	Tumor	BLCA
TCGA-BT-A20Q-01	0.688763	Tumor	BLCA
TCGA-GV-A3QF-01	0.688506	Tumor	BLCA
TCGA-G2-AA3F-01	0.687706	Tumor	BLCA
TCGA-CU-A0YN-11	0.685327	Normal	BLCA
TCGA-2F-A9KO-01	0.684855	Tumor	BLCA
TCGA-ZF-AA51-01	0.684378	Tumor	BLCA
TCGA-UY-A9PD-01	0.684205	Tumor	BLCA
TCGA-GD-A3OQ-01	0.683029	Tumor	BLCA
TCGA-E7-A677-01	0.682867	Tumor	BLCA
TCGA-FD-A6TH-01	0.68283	Tumor	BLCA
TCGA-DK-A3IK-01	0.682607	Tumor	BLCA
TCGA-G2-AA3D-01	0.681629	Tumor	BLCA
TCGA-CF-A47S-01	0.681549	Tumor	BLCA
TCGA-ZF-A9RD-01	0.681519	Tumor	BLCA
TCGA-XF-A8HB-01	0.681324	Tumor	BLCA
TCGA-K4-AAQO-01	0.680595	Tumor	BLCA
TCGA-FD-A6TF-01	0.679585	Tumor	BLCA
TCGA-DK-AA6S-01	0.679091	Tumor	BLCA
TCGA-ZF-AA53-01	0.678573	Tumor	BLCA
TCGA-DK-A2I4-01	0.678458	Tumor	BLCA
TCGA-FD-A3B5-01	0.677345	Tumor	BLCA
TCGA-XF-A9SV-01	0.676193	Tumor	BLCA
TCGA-4Z-AA82-01	0.675808	Tumor	BLCA
TCGA-XF-AAN8-01	0.675781	Tumor	BLCA
TCGA-DK-A1A5-01	0.675659	Tumor	BLCA
TCGA-XF-AAMW-01	0.675587	Tumor	BLCA
TCGA-XF-AAMT-01	0.675427	Tumor	BLCA
TCGA-CF-A8HY-01	0.675359	Tumor	BLCA
TCGA-GD-A2C5-11	0.674936	Normal	BLCA
TCGA-E7-A6MF-01	0.674738	Tumor	BLCA
TCGA-DK-A2I6-01	0.674595	Tumor	BLCA
TCGA-DK-AA6L-01	0.673865	Tumor	BLCA
TCGA-GD-A2C5-01	0.673664	Tumor	BLCA
TCGA-E7-A3Y1-01	0.671434	Tumor	BLCA
TCGA-UY-A78L-01	0.668743	Tumor	BLCA
TCGA-FD-A5BR-01	0.668539	Tumor	BLCA
TCGA-G2-A2EF-01	0.668413	Tumor	BLCA
TCGA-FD-A3SN-01	0.668239	Tumor	BLCA
TCGA-FD-A6TD-01	0.668172	Tumor	BLCA
TCGA-K4-A5RH-01	0.667797	Tumor	BLCA
TCGA-KQ-A41N-01	0.667567	Tumor	BLCA
TCGA-BT-A20N-11	0.666437	Normal	BLCA
TCGA-FD-A5C0-01	0.666298	Tumor	BLCA
TCGA-CF-A3MH-01	0.664534	Tumor	BLCA
TCGA-FD-A3SM-01	0.664138	Tumor	BLCA
TCGA-XF-A9T4-01	0.663493	Tumor	BLCA
TCGA-FD-A6TG-01	0.663044	Tumor	BLCA
TCGA-GU-A767-01	0.66281	Tumor	BLCA
TCGA-GV-A3JW-01	0.662743	Tumor	BLCA
TCGA-HQ-A5NE-01	0.661976	Tumor	BLCA
TCGA-SY-A9G0-01	0.661748	Tumor	BLCA
TCGA-DK-A1AB-01	0.661609	Tumor	BLCA
TCGA-UY-A9PE-01	0.661175	Tumor	BLCA
TCGA-KQ-A41R-01	0.661004	Tumor	BLCA
TCGA-BT-A3PH-01	0.65969	Tumor	BLCA
TCGA-FD-A3B4-01	0.657586	Tumor	BLCA
TCGA-GD-A3OP-01	0.657246	Tumor	BLCA
TCGA-2F-A9KR-01	0.657011	Tumor	BLCA
TCGA-XF-A9SU-01	0.655975	Tumor	BLCA
TCGA-BT-A2LB-11	0.652699	Normal	BLCA
TCGA-BT-A42E-01	0.651444	Tumor	BLCA
TCGA-FD-A5BS-01	0.651378	Tumor	BLCA
TCGA-H4-A2HO-01	0.651251	Tumor	BLCA
TCGA-GV-A3JX-01	0.651171	Tumor	BLCA
TCGA-E7-A4XJ-01	0.650991	Tumor	BLCA
TCGA-DK-A6B2-01	0.649609	Tumor	BLCA
TCGA-DK-A1AG-01	0.649131	Tumor	BLCA
TCGA-XF-A9SJ-01	0.648579	Tumor	BLCA
TCGA-FD-A62S-01	0.647739	Tumor	BLCA
TCGA-ZF-AA4R-01	0.647635	Tumor	BLCA
TCGA-GV-A40G-01	0.646949	Tumor	BLCA
TCGA-G2-A2EC-01	0.646497	Tumor	BLCA
TCGA-FD-A5BT-01	0.645904	Tumor	BLCA
TCGA-CF-A47Y-01	0.644895	Tumor	BLCA
TCGA-DK-A3IL-01	0.644084	Tumor	BLCA
TCGA-E7-A7DU-01	0.644075	Tumor	BLCA
TCGA-CU-A3KJ-01	0.64383	Tumor	BLCA
TCGA-YF-AA3L-01	0.643595	Tumor	BLCA
TCGA-GC-A6I3-01	0.643563	Tumor	BLCA
TCGA-BT-A20R-11	0.643117	Normal	BLCA
TCGA-4Z-AA7N-01	0.643007	Tumor	BLCA
TCGA-XF-A9T6-01	0.641747	Tumor	BLCA
TCGA-GC-A3I6-01	0.640826	Tumor	BLCA
TCGA-FD-A3SR-01	0.64028	Tumor	BLCA
TCGA-XF-A9SX-01	0.640256	Tumor	BLCA
TCGA-4Z-AA7O-01	0.639505	Tumor	BLCA
TCGA-XF-AAME-01	0.638601	Tumor	BLCA
TCGA-XF-AAMJ-01	0.636903	Tumor	BLCA
TCGA-BT-A2LA-11	0.636179	Normal	BLCA
TCGA-FD-A5BY-01	0.636153	Tumor	BLCA
TCGA-BT-A20R-01	0.635694	Tumor	BLCA
TCGA-DK-A1AF-01	0.633483	Tumor	BLCA
TCGA-DK-A2I1-01	0.633276	Tumor	BLCA
TCGA-XF-A8HD-01	0.632082	Tumor	BLCA
TCGA-FD-A3SQ-01	0.632022	Tumor	BLCA
TCGA-FD-A3SS-01	0.631953	Tumor	BLCA
TCGA-XF-AAMY-01	0.63154	Tumor	BLCA
TCGA-FD-A6TE-01	0.629226	Tumor	BLCA
TCGA-FD-A6TA-01	0.629007	Tumor	BLCA
TCGA-K4-A83P-01	0.62834	Tumor	BLCA
TCGA-FD-A5BU-01	0.628099	Tumor	BLCA
TCGA-GC-A6I3-11	0.627617	Normal	BLCA
TCGA-DK-AA74-01	0.62668	Tumor	BLCA
TCGA-LC-A66R-01	0.623725	Tumor	BLCA
TCGA-XF-A9SZ-01	0.623424	Tumor	BLCA
TCGA-YC-A8S6-01	0.623396	Tumor	BLCA
TCGA-BT-A20W-11	0.622835	Normal	BLCA
TCGA-FD-A5BZ-01	0.622673	Tumor	BLCA
TCGA-K4-A6MB-01	0.622536	Tumor	BLCA
TCGA-GU-AATP-01	0.620543	Tumor	BLCA
TCGA-XF-AAMR-01	0.620519	Tumor	BLCA
TCGA-KQ-A41O-01	0.619596	Tumor	BLCA
TCGA-C4-A0EZ-01	0.618954	Tumor	BLCA
TCGA-E7-A7DV-01	0.618804	Tumor	BLCA
TCGA-SY-A9G5-01	0.618742	Tumor	BLCA
TCGA-XF-A9T3-01	0.617891	Tumor	BLCA
TCGA-LT-A5Z6-01	0.61751	Tumor	BLCA
TCGA-XF-A9SL-01	0.617271	Tumor	BLCA
TCGA-CF-A7I0-01	0.617114	Tumor	BLCA
TCGA-5N-A9KI-01	0.616487	Tumor	BLCA
TCGA-K4-A3WV-11	0.615503	Normal	BLCA
TCGA-UY-A9PB-01	0.614057	Tumor	BLCA
TCGA-CF-A9FF-01	0.61142	Tumor	BLCA
TCGA-2F-A9KT-01	0.611417	Tumor	BLCA
TCGA-FD-A6TI-01	0.610525	Tumor	BLCA
TCGA-GD-A3OP-11	0.61025	Normal	BLCA
TCGA-K4-A5RI-11	0.609089	Normal	BLCA
TCGA-UY-A8OD-01	0.608439	Tumor	BLCA
TCGA-S5-A6DX-01	0.606695	Tumor	BLCA
TCGA-BT-A20U-11	0.602809	Normal	BLCA
TCGA-FD-A3SP-01	0.602722	Tumor	BLCA
TCGA-FD-A43N-01	0.602184	Tumor	BLCA
TCGA-FD-A6TC-01	0.59942	Tumor	BLCA
TCGA-S5-AA26-01	0.598332	Tumor	BLCA
TCGA-CU-A3YL-01	0.597185	Tumor	BLCA
TCGA-DK-A3IQ-01	0.597166	Tumor	BLCA
TCGA-FD-A43U-01	0.594936	Tumor	BLCA
TCGA-CF-A47V-01	0.59107	Tumor	BLCA
TCGA-CU-A0YR-11	0.590379	Normal	BLCA
TCGA-ZF-A9R9-01	0.58727	Tumor	BLCA
TCGA-FJ-A3Z7-01	0.586774	Tumor	BLCA
TCGA-XF-A9SP-01	0.585572	Tumor	BLCA
TCGA-GU-A764-01	0.585452	Tumor	BLCA
TCGA-DK-A6B5-01	0.584931	Tumor	BLCA
TCGA-UY-A78M-01	0.583616	Tumor	BLCA
TCGA-G2-A3IB-01	0.583071	Tumor	BLCA
TCGA-ZF-A9R0-01	0.582748	Tumor	BLCA
TCGA-G2-A3IE-01	0.580232	Tumor	BLCA
TCGA-GD-A3OQ-11	0.578968	Normal	BLCA
TCGA-FD-A43S-01	0.576965	Tumor	BLCA
TCGA-DK-A3IN-01	0.576052	Tumor	BLCA
TCGA-GU-AATO-01	0.572553	Tumor	BLCA
TCGA-ZF-A9RC-01	0.571641	Tumor	BLCA
TCGA-UY-A78O-01	0.554335	Tumor	BLCA
TCGA-K4-A3WS-01	0.552864	Tumor	BLCA
TCGA-K4-A54R-11	0.547951	Normal	BLCA
TCGA-GC-A3WC-11	0.54328	Normal	BLCA
TCGA-XF-A9SK-01	0.535356	Tumor	BLCA
TCGA-E7-A97Q-01	0.533147	Tumor	BLCA
TCGA-KQ-A41P-01	0.530559	Tumor	BLCA
TCGA-GC-A3BM-11	0.524967	Normal	BLCA
TCGA-E7-A519-01	0.479538	Tumor	BLCA
TCGA-CF-A8HX-01	0.478724	Tumor	BLCA
TCGA-CF-A3MF-01	0.409056	Tumor	BLCA
TCGA-ZF-A9R7-01	0.405251	Tumor	BLCA
TCGA-D8-A1Y3-01	1	Tumor	BRCA
TCGA-EW-A1P0-01	0.983003	Tumor	BRCA
TCGA-AR-A24H-01	0.97616	Tumor	BRCA
TCGA-E9-A2JS-01	0.975315	Tumor	BRCA
TCGA-BH-A1FD-01	0.972996	Tumor	BRCA
TCGA-BH-A18R-01	0.952461	Tumor	BRCA
TCGA-B6-A0IQ-01	0.947801	Tumor	BRCA
TCGA-A8-A08B-01	0.94519	Tumor	BRCA
TCGA-A8-A06O-01	0.945138	Tumor	BRCA
TCGA-A8-A06Q-01	0.94346	Tumor	BRCA
TCGA-OL-A6VO-01	0.938966	Tumor	BRCA
TCGA-AN-A0AJ-01	0.938533	Tumor	BRCA
TCGA-BH-A18U-01	0.937267	Tumor	BRCA
TCGA-AR-A0U0-01	0.935985	Tumor	BRCA
TCGA-BH-A204-01	0.935907	Tumor	BRCA
TCGA-BH-A209-01	0.935634	Tumor	BRCA
TCGA-AC-A2BM-01	0.933618	Tumor	BRCA
TCGA-AN-A03Y-01	0.9333	Tumor	BRCA
TCGA-AO-A0JD-01	0.932705	Tumor	BRCA
TCGA-BH-A1F8-01	0.930261	Tumor	BRCA
TCGA-A8-A07O-01	0.929563	Tumor	BRCA
TCGA-D8-A1X6-01	0.929502	Tumor	BRCA
TCGA-E9-A1R2-01	0.929316	Tumor	BRCA
TCGA-A2-A0ET-01	0.928662	Tumor	BRCA
TCGA-E2-A14W-01	0.928466	Tumor	BRCA
TCGA-AR-A254-01	0.928441	Tumor	BRCA
TCGA-A2-A25E-01	0.928215	Tumor	BRCA
TCGA-A2-A0YT-01	0.928072	Tumor	BRCA
TCGA-A8-A07L-01	0.927554	Tumor	BRCA
TCGA-A2-A0SV-01	0.927485	Tumor	BRCA
TCGA-E2-A15F-01	0.927197	Tumor	BRCA
TCGA-A8-A09D-01	0.927167	Tumor	BRCA
TCGA-C8-A27A-01	0.926241	Tumor	BRCA
TCGA-BH-A0GY-01	0.923962	Tumor	BRCA
TCGA-AR-A24K-01	0.923787	Tumor	BRCA
TCGA-D8-A1JC-01	0.923112	Tumor	BRCA
TCGA-AO-A03O-01	0.922788	Tumor	BRCA
TCGA-D8-A27R-01	0.921359	Tumor	BRCA
TCGA-B6-A0WW-01	0.918943	Tumor	BRCA
TCGA-A8-A092-01	0.915832	Tumor	BRCA
TCGA-A8-A07W-01	0.915728	Tumor	BRCA
TCGA-A8-A07R-01	0.915455	Tumor	BRCA
TCGA-E9-A54X-01	0.913838	Tumor	BRCA
TCGA-E2-A14Y-01	0.913291	Tumor	BRCA
TCGA-E9-A244-01	0.91279	Tumor	BRCA
TCGA-A8-A09Q-01	0.910822	Tumor	BRCA
TCGA-AN-A0AT-01	0.910745	Tumor	BRCA
TCGA-A8-A06N-01	0.9105	Tumor	BRCA
TCGA-BH-A18T-01	0.910016	Tumor	BRCA
TCGA-A8-A081-01	0.909247	Tumor	BRCA
TCGA-E9-A1R5-01	0.909021	Tumor	BRCA
TCGA-A7-A0CJ-01	0.908748	Tumor	BRCA
TCGA-AR-A0TU-01	0.906083	Tumor	BRCA
TCGA-BH-A0B9-01	0.905534	Tumor	BRCA
TCGA-E2-A15R-01	0.905273	Tumor	BRCA
TCGA-EW-A1OY-01	0.90491	Tumor	BRCA
TCGA-E2-A1IE-01	0.903997	Tumor	BRCA
TCGA-AO-A1KP-01	0.903775	Tumor	BRCA
TCGA-AO-A1KR-01	0.903113	Tumor	BRCA
TCGA-E2-A15S-01	0.900925	Tumor	BRCA
TCGA-BH-A0WA-01	0.899422	Tumor	BRCA
TCGA-E2-A14N-01	0.898519	Tumor	BRCA
TCGA-GM-A2DC-01	0.898053	Tumor	BRCA
TCGA-BH-A0B8-01	0.897556	Tumor	BRCA
TCGA-C8-A26V-01	0.897239	Tumor	BRCA
TCGA-A8-A09M-01	0.896949	Tumor	BRCA
TCGA-E2-A9RU-01	0.896325	Tumor	BRCA
TCGA-AR-A251-01	0.896108	Tumor	BRCA
TCGA-E9-A243-01	0.896096	Tumor	BRCA
TCGA-AR-A0U2-01	0.896052	Tumor	BRCA
TCGA-BH-A0HW-01	0.89386	Tumor	BRCA
TCGA-A8-A09N-01	0.8923	Tumor	BRCA
TCGA-AO-A0J6-01	0.891985	Tumor	BRCA
TCGA-E9-A22A-01	0.891269	Tumor	BRCA
TCGA-A1-A0SK-01	0.890549	Tumor	BRCA
TCGA-C8-A1HG-01	0.890402	Tumor	BRCA
TCGA-BH-A18L-01	0.889887	Tumor	BRCA
TCGA-A2-A0D4-01	0.889536	Tumor	BRCA
TCGA-AR-A24R-01	0.889498	Tumor	BRCA
TCGA-E9-A1RE-01	0.889329	Tumor	BRCA
TCGA-B6-A0X1-01	0.88899	Tumor	BRCA
TCGA-S3-A6ZF-01	0.888346	Tumor	BRCA
TCGA-A2-A0YG-01	0.887203	Tumor	BRCA
TCGA-EW-A1P5-01	0.88686	Tumor	BRCA
TCGA-A2-A0EU-01	0.886815	Tumor	BRCA
TCGA-D8-A1JM-01	0.886446	Tumor	BRCA
TCGA-B6-A0WV-01	0.886081	Tumor	BRCA
TCGA-AR-A256-01	0.886035	Tumor	BRCA
TCGA-A8-A08F-01	0.885301	Tumor	BRCA
TCGA-A2-A25B-01	0.885013	Tumor	BRCA
TCGA-AR-A1AI-01	0.884373	Tumor	BRCA
TCGA-E9-A249-01	0.884262	Tumor	BRCA
TCGA-A2-A0YH-01	0.884152	Tumor	BRCA
TCGA-E2-A14P-01	0.884126	Tumor	BRCA
TCGA-D8-A1XL-01	0.883934	Tumor	BRCA
TCGA-D8-A1Y1-01	0.883922	Tumor	BRCA
TCGA-C8-A1HM-01	0.883871	Tumor	BRCA
TCGA-E9-A1RA-01	0.88368	Tumor	BRCA
TCGA-A8-A09X-01	0.882829	Tumor	BRCA
TCGA-B6-A1KN-01	0.882195	Tumor	BRCA
TCGA-D8-A1X9-01	0.881433	Tumor	BRCA
TCGA-E9-A1RB-01	0.880499	Tumor	BRCA
TCGA-AO-A1KT-01	0.880175	Tumor	BRCA
TCGA-B6-A0I8-01	0.879031	Tumor	BRCA
TCGA-C8-A12K-01	0.87901	Tumor	BRCA
TCGA-A2-A25D-01	0.878721	Tumor	BRCA
TCGA-D8-A1XV-01	0.878013	Tumor	BRCA
TCGA-B6-A0RM-01	0.877416	Tumor	BRCA
TCGA-AO-A0J7-01	0.877347	Tumor	BRCA
TCGA-A7-A13F-01	0.877214	Tumor	BRCA
TCGA-A2-A0YM-01	0.877214	Tumor	BRCA
TCGA-A8-A082-01	0.876402	Tumor	BRCA
TCGA-A8-A07P-01	0.875298	Tumor	BRCA
TCGA-A8-A086-01	0.874985	Tumor	BRCA
TCGA-E9-A5UO-01	0.874209	Tumor	BRCA
TCGA-A8-A08J-01	0.873821	Tumor	BRCA
TCGA-A8-A06T-01	0.873639	Tumor	BRCA
TCGA-E9-A228-01	0.873457	Tumor	BRCA
TCGA-BH-A0EE-01	0.87339	Tumor	BRCA
TCGA-C8-A12W-01	0.873214	Tumor	BRCA
TCGA-A8-A09E-01	0.873013	Tumor	BRCA
TCGA-BH-A0BG-01	0.872691	Tumor	BRCA
TCGA-B6-A0RL-01	0.871793	Tumor	BRCA
TCGA-OL-A5D7-01	0.871789	Tumor	BRCA
TCGA-A8-A079-01	0.871381	Tumor	BRCA
TCGA-A8-A075-01	0.871346	Tumor	BRCA
TCGA-E2-A14V-01	0.871125	Tumor	BRCA
TCGA-AO-A0J3-01	0.871065	Tumor	BRCA
TCGA-A2-A04R-01	0.870965	Tumor	BRCA
TCGA-D8-A1XK-01	0.870695	Tumor	BRCA
TCGA-E2-A1B6-01	0.870007	Tumor	BRCA
TCGA-A2-A259-01	0.869874	Tumor	BRCA
TCGA-B6-A0I1-01	0.869457	Tumor	BRCA
TCGA-BH-A42T-01	0.869387	Tumor	BRCA
TCGA-A8-A09I-01	0.86895	Tumor	BRCA
TCGA-E9-A1R6-01	0.868702	Tumor	BRCA
TCGA-D8-A1Y0-01	0.868177	Tumor	BRCA
TCGA-A8-A08R-01	0.868131	Tumor	BRCA
TCGA-AC-A6IW-01	0.86811	Tumor	BRCA
TCGA-A7-A26J-01	0.867554	Tumor	BRCA
TCGA-BH-A0DD-01	0.866644	Tumor	BRCA
TCGA-A8-A083-01	0.866474	Tumor	BRCA
TCGA-AR-A1AX-01	0.866291	Tumor	BRCA
TCGA-E9-A22B-01	0.865812	Tumor	BRCA
TCGA-E2-A1II-01	0.865407	Tumor	BRCA
TCGA-A2-A0CW-01	0.865299	Tumor	BRCA
TCGA-A2-A0CM-01	0.864638	Tumor	BRCA
TCGA-AR-A255-01	0.863461	Tumor	BRCA
TCGA-C8-A1HN-01	0.863446	Tumor	BRCA
TCGA-A7-A0D9-01	0.863165	Tumor	BRCA
TCGA-A8-A08G-01	0.863126	Tumor	BRCA
TCGA-A8-A0AB-01	0.862967	Tumor	BRCA
TCGA-A8-A08S-01	0.862285	Tumor	BRCA
TCGA-A2-A0D0-01	0.862191	Tumor	BRCA
TCGA-D8-A27W-01	0.861907	Tumor	BRCA
TCGA-D8-A1XZ-01	0.861776	Tumor	BRCA
TCGA-C8-A12U-01	0.861375	Tumor	BRCA
TCGA-S3-AA12-01	0.861314	Tumor	BRCA
TCGA-AO-A03R-01	0.861109	Tumor	BRCA
TCGA-BH-A1FE-01	0.860915	Tumor	BRCA
TCGA-GM-A3XL-01	0.860808	Tumor	BRCA
TCGA-A2-A25F-01	0.860798	Tumor	BRCA
TCGA-S3-AA10-01	0.860601	Tumor	BRCA
TCGA-E2-A10B-01	0.860514	Tumor	BRCA
TCGA-A8-A08P-01	0.860356	Tumor	BRCA
TCGA-BH-A1FC-01	0.86022	Tumor	BRCA
TCGA-B6-A0IM-01	0.860152	Tumor	BRCA
TCGA-AC-A7VB-01	0.860105	Tumor	BRCA
TCGA-AR-A252-01	0.859876	Tumor	BRCA
TCGA-E2-A15E-06	0.859842	Tumor	BRCA
TCGA-OL-A5RZ-01	0.859842	Tumor	BRCA
TCGA-A8-A07C-01	0.859542	Tumor	BRCA
TCGA-AO-A0JI-01	0.859448	Tumor	BRCA
TCGA-E9-A248-01	0.857574	Tumor	BRCA
TCGA-A2-A4S3-01	0.857524	Tumor	BRCA
TCGA-LL-A7T0-01	0.85752	Tumor	BRCA
TCGA-E9-A3QA-01	0.857228	Tumor	BRCA
TCGA-A2-A0EM-01	0.856795	Tumor	BRCA
TCGA-E9-A1NA-01	0.856632	Tumor	BRCA
TCGA-A8-A09W-01	0.856154	Tumor	BRCA
TCGA-A8-A097-01	0.855394	Tumor	BRCA
TCGA-A2-A0T0-01	0.854895	Tumor	BRCA
TCGA-A2-A1G1-01	0.854566	Tumor	BRCA
TCGA-AN-A0XT-01	0.854367	Tumor	BRCA
TCGA-AN-A0AM-01	0.854243	Tumor	BRCA
TCGA-A2-A04U-01	0.853754	Tumor	BRCA
TCGA-A2-A1FX-01	0.853482	Tumor	BRCA
TCGA-AO-A1KS-01	0.853236	Tumor	BRCA
TCGA-BH-A0E7-01	0.852992	Tumor	BRCA
TCGA-AN-A04D-01	0.852748	Tumor	BRCA
TCGA-D8-A1XJ-01	0.852396	Tumor	BRCA
TCGA-D8-A1JD-01	0.852281	Tumor	BRCA
TCGA-AN-A0FJ-01	0.85224	Tumor	BRCA
TCGA-EW-A1P4-01	0.852156	Tumor	BRCA
TCGA-B6-A0IC-01	0.851791	Tumor	BRCA
TCGA-A8-A06Z-01	0.851737	Tumor	BRCA
TCGA-A2-A3Y0-01	0.851431	Tumor	BRCA
TCGA-D8-A147-01	0.851408	Tumor	BRCA
TCGA-A2-A0D1-01	0.851284	Tumor	BRCA
TCGA-BH-A0HB-01	0.851115	Tumor	BRCA
TCGA-A2-A0D3-01	0.851059	Tumor	BRCA
TCGA-A8-A06X-01	0.85101	Tumor	BRCA
TCGA-BH-A18N-01	0.850794	Tumor	BRCA
TCGA-AN-A04A-01	0.850728	Tumor	BRCA
TCGA-UL-AAZ6-01	0.850683	Tumor	BRCA
TCGA-BH-A202-01	0.850405	Tumor	BRCA
TCGA-A8-A0A7-01	0.850248	Tumor	BRCA
TCGA-A2-A0EX-01	0.849897	Tumor	BRCA
TCGA-C8-A273-01	0.849878	Tumor	BRCA
TCGA-BH-A0BZ-01	0.849749	Tumor	BRCA
TCGA-AN-A0XU-01	0.849592	Tumor	BRCA
TCGA-EW-A1IW-01	0.849476	Tumor	BRCA
TCGA-LL-A5YO-01	0.8494	Tumor	BRCA
TCGA-EW-A1OZ-01	0.849375	Tumor	BRCA
TCGA-A8-A0A2-01	0.849308	Tumor	BRCA
TCGA-S3-A6ZH-01	0.848752	Tumor	BRCA
TCGA-A8-A09R-01	0.84864	Tumor	BRCA
TCGA-AR-A0U3-01	0.847866	Tumor	BRCA
TCGA-A7-A0CD-01	0.847313	Tumor	BRCA
TCGA-BH-A0HO-01	0.847085	Tumor	BRCA
TCGA-C8-A1HJ-01	0.846624	Tumor	BRCA
TCGA-BH-A0H7-01	0.846499	Tumor	BRCA
TCGA-C8-A12Y-01	0.845551	Tumor	BRCA
TCGA-A2-A25C-01	0.845369	Tumor	BRCA
TCGA-E9-A1N3-01	0.845014	Tumor	BRCA
TCGA-E2-A1IN-01	0.844794	Tumor	BRCA
TCGA-A2-A3XT-01	0.844333	Tumor	BRCA
TCGA-AR-A1AR-01	0.844135	Tumor	BRCA
TCGA-EW-A1PH-01	0.844129	Tumor	BRCA
TCGA-AO-A0J2-01	0.844076	Tumor	BRCA
TCGA-E2-A15J-01	0.843599	Tumor	BRCA
TCGA-B6-A0RT-01	0.843459	Tumor	BRCA
TCGA-E2-A158-01	0.842967	Tumor	BRCA
TCGA-BH-A1ES-01	0.842865	Tumor	BRCA
TCGA-AR-A1AJ-01	0.842836	Tumor	BRCA
TCGA-AN-A049-01	0.84263	Tumor	BRCA
TCGA-B6-A0IA-01	0.842548	Tumor	BRCA
TCGA-AN-A0FX-01	0.842438	Tumor	BRCA
TCGA-A8-A09T-01	0.842436	Tumor	BRCA
TCGA-A2-A3XU-01	0.842394	Tumor	BRCA
TCGA-E9-A1N8-01	0.842246	Tumor	BRCA
TCGA-BH-A0B7-01	0.842019	Tumor	BRCA
TCGA-AO-A1KQ-01	0.841949	Tumor	BRCA
TCGA-D8-A27T-01	0.841892	Tumor	BRCA
TCGA-A8-A07J-01	0.841804	Tumor	BRCA
TCGA-D8-A1X7-01	0.841428	Tumor	BRCA
TCGA-E2-A14Z-01	0.841373	Tumor	BRCA
TCGA-BH-A0HX-01	0.841011	Tumor	BRCA
TCGA-D8-A1XT-01	0.840916	Tumor	BRCA
TCGA-A8-A07U-01	0.840844	Tumor	BRCA
TCGA-E9-A5UP-01	0.840829	Tumor	BRCA
TCGA-A1-A0SN-01	0.840641	Tumor	BRCA
TCGA-AR-A2LK-01	0.840247	Tumor	BRCA
TCGA-BH-A0GZ-01	0.840236	Tumor	BRCA
TCGA-BH-A0B4-01	0.839829	Tumor	BRCA
TCGA-AC-A7VC-01	0.839735	Tumor	BRCA
TCGA-AR-A1AQ-01	0.839499	Tumor	BRCA
TCGA-D8-A1JT-01	0.839298	Tumor	BRCA
TCGA-B6-A0I5-01	0.839237	Tumor	BRCA
TCGA-E2-A10A-01	0.839196	Tumor	BRCA
TCGA-A1-A0SP-01	0.83879	Tumor	BRCA
TCGA-BH-A18P-01	0.838674	Tumor	BRCA
TCGA-A2-A04T-01	0.838507	Tumor	BRCA
TCGA-A8-A07B-01	0.838424	Tumor	BRCA
TCGA-AR-A0TZ-01	0.838378	Tumor	BRCA
TCGA-A8-A07G-01	0.837738	Tumor	BRCA
TCGA-A8-A08Z-01	0.837685	Tumor	BRCA
TCGA-A2-A0YJ-01	0.837682	Tumor	BRCA
TCGA-BH-A28Q-01	0.837521	Tumor	BRCA
TCGA-BH-A0E2-01	0.836814	Tumor	BRCA
TCGA-BH-A1F5-01	0.836757	Tumor	BRCA
TCGA-B6-A0IK-01	0.836448	Tumor	BRCA
TCGA-E2-A14X-01	0.836331	Tumor	BRCA
TCGA-A2-A0CS-01	0.836256	Tumor	BRCA
TCGA-C8-A27B-01	0.836078	Tumor	BRCA
TCGA-BH-A18Q-01	0.835866	Tumor	BRCA
TCGA-D8-A1JP-01	0.835561	Tumor	BRCA
TCGA-D8-A1XM-01	0.835127	Tumor	BRCA
TCGA-AO-A03P-01	0.835091	Tumor	BRCA
TCGA-AR-A24X-01	0.834914	Tumor	BRCA
TCGA-A2-A0D2-01	0.834621	Tumor	BRCA
TCGA-C8-A278-01	0.834528	Tumor	BRCA
TCGA-BH-A1EW-01	0.834517	Tumor	BRCA
TCGA-A2-A0T2-01	0.834435	Tumor	BRCA
TCGA-E9-A22H-01	0.833824	Tumor	BRCA
TCGA-A2-A1G4-01	0.833802	Tumor	BRCA
TCGA-D8-A13Y-01	0.83365	Tumor	BRCA
TCGA-JL-A3YX-01	0.832863	Tumor	BRCA
TCGA-BH-A0HU-01	0.832816	Tumor	BRCA
TCGA-B6-A0WY-01	0.832565	Tumor	BRCA
TCGA-E2-A1LI-01	0.832389	Tumor	BRCA
TCGA-AN-A0FY-01	0.832201	Tumor	BRCA
TCGA-BH-A18I-01	0.832025	Tumor	BRCA
TCGA-E9-A1NE-01	0.831955	Tumor	BRCA
TCGA-E2-A15A-01	0.831806	Tumor	BRCA
TCGA-E2-A15P-01	0.83096	Tumor	BRCA
TCGA-AR-A24L-01	0.830897	Tumor	BRCA
TCGA-AO-A124-01	0.830859	Tumor	BRCA
TCGA-AN-A0AK-01	0.83069	Tumor	BRCA
TCGA-E9-A229-01	0.830386	Tumor	BRCA
TCGA-BH-A0BF-01	0.830101	Tumor	BRCA
TCGA-D8-A1Y2-01	0.830041	Tumor	BRCA
TCGA-BH-A1EN-01	0.829987	Tumor	BRCA
TCGA-UU-A93S-01	0.82995	Tumor	BRCA
TCGA-EW-A1J1-01	0.829414	Tumor	BRCA
TCGA-A8-A09Z-01	0.829283	Tumor	BRCA
TCGA-E2-A15O-01	0.829248	Tumor	BRCA
TCGA-A8-A06R-01	0.829148	Tumor	BRCA
TCGA-AQ-A0Y5-01	0.829137	Tumor	BRCA
TCGA-A7-A13D-01	0.82868	Tumor	BRCA
TCGA-BH-A0RX-01	0.828675	Tumor	BRCA
TCGA-E9-A2JT-01	0.828615	Tumor	BRCA
TCGA-E2-A156-01	0.828545	Tumor	BRCA
TCGA-AR-A0TQ-01	0.828456	Tumor	BRCA
TCGA-AN-A0XO-01	0.82809	Tumor	BRCA
TCGA-AR-A24V-01	0.827999	Tumor	BRCA
TCGA-BH-A2L8-01	0.827974	Tumor	BRCA
TCGA-BH-A0B1-01	0.827952	Tumor	BRCA
TCGA-AN-A0AR-01	0.827668	Tumor	BRCA
TCGA-A8-A08L-01	0.827545	Tumor	BRCA
TCGA-A7-A3IY-01	0.827419	Tumor	BRCA
TCGA-A8-A08C-01	0.827315	Tumor	BRCA
TCGA-AR-A0TS-01	0.827096	Tumor	BRCA
TCGA-D8-A1XF-01	0.826878	Tumor	BRCA
TCGA-A2-A0T7-01	0.826862	Tumor	BRCA
TCGA-EW-A6S9-01	0.826828	Tumor	BRCA
TCGA-PL-A8LX-01	0.82674	Tumor	BRCA
TCGA-D8-A1JJ-01	0.826251	Tumor	BRCA
TCGA-AN-A0FW-01	0.826072	Tumor	BRCA
TCGA-E9-A1NI-01	0.825883	Tumor	BRCA
TCGA-BH-A0AY-01	0.825743	Tumor	BRCA
TCGA-BH-A1F6-01	0.825564	Tumor	BRCA
TCGA-HN-A2NL-01	0.825459	Tumor	BRCA
TCGA-E9-A1R4-01	0.825347	Tumor	BRCA
TCGA-BH-A0BT-01	0.825222	Tumor	BRCA
TCGA-A8-A08H-01	0.825182	Tumor	BRCA
TCGA-E2-A10E-01	0.824418	Tumor	BRCA
TCGA-EW-A6SB-01	0.824319	Tumor	BRCA
TCGA-E2-A56Z-01	0.824023	Tumor	BRCA
TCGA-A8-A085-01	0.823704	Tumor	BRCA
TCGA-5T-A9QA-01	0.823632	Tumor	BRCA
TCGA-A1-A0SB-01	0.823585	Tumor	BRCA
TCGA-AR-A24N-01	0.823073	Tumor	BRCA
TCGA-OL-A5RW-01	0.823043	Tumor	BRCA
TCGA-AR-A0TR-01	0.822911	Tumor	BRCA
TCGA-BH-A18M-01	0.822865	Tumor	BRCA
TCGA-B6-A0RE-01	0.822809	Tumor	BRCA
TCGA-BH-A0DS-01	0.822672	Tumor	BRCA
TCGA-A8-A099-01	0.822628	Tumor	BRCA
TCGA-D8-A143-01	0.822356	Tumor	BRCA
TCGA-AR-A1AW-01	0.82232	Tumor	BRCA
TCGA-E2-A1L7-01	0.822265	Tumor	BRCA
TCGA-A2-A1FW-01	0.822149	Tumor	BRCA
TCGA-AO-A03L-01	0.821768	Tumor	BRCA
TCGA-C8-A12O-01	0.821656	Tumor	BRCA
TCGA-AN-A0FD-01	0.82165	Tumor	BRCA
TCGA-E9-A1RH-01	0.821574	Tumor	BRCA
TCGA-OL-A66I-01	0.82151	Tumor	BRCA
TCGA-A8-A09K-01	0.821345	Tumor	BRCA
TCGA-A8-A07E-01	0.820996	Tumor	BRCA
TCGA-AR-A1AY-01	0.820924	Tumor	BRCA
TCGA-E9-A1R3-01	0.820722	Tumor	BRCA
TCGA-E2-A15A-06	0.820709	Tumor	BRCA
TCGA-A8-A06U-01	0.820555	Tumor	BRCA
TCGA-EW-A2FV-01	0.820232	Tumor	BRCA
TCGA-B6-A0X5-01	0.820027	Tumor	BRCA
TCGA-AN-A0FL-01	0.819772	Tumor	BRCA
TCGA-A2-A0EQ-01	0.819472	Tumor	BRCA
TCGA-AR-A0TY-01	0.819454	Tumor	BRCA
TCGA-C8-A12X-01	0.8194	Tumor	BRCA
TCGA-D8-A1JS-01	0.819357	Tumor	BRCA
TCGA-D8-A1XD-01	0.819197	Tumor	BRCA
TCGA-EW-A1PG-01	0.818966	Tumor	BRCA
TCGA-B6-A0X0-01	0.818834	Tumor	BRCA
TCGA-AR-A0TW-01	0.818623	Tumor	BRCA
TCGA-BH-A0E0-01	0.818417	Tumor	BRCA
TCGA-A7-A2KD-01	0.818268	Tumor	BRCA
TCGA-AR-A1AT-01	0.81791	Tumor	BRCA
TCGA-E2-A2P5-01	0.817716	Tumor	BRCA
TCGA-AR-A24S-01	0.817697	Tumor	BRCA
TCGA-D8-A1XY-01	0.817528	Tumor	BRCA
TCGA-AN-A046-01	0.817488	Tumor	BRCA
TCGA-A2-A04V-01	0.817367	Tumor	BRCA
TCGA-A8-A0A9-01	0.817303	Tumor	BRCA
TCGA-E9-A1QZ-01	0.817187	Tumor	BRCA
TCGA-A1-A0SG-01	0.81717	Tumor	BRCA
TCGA-AR-A24P-01	0.817137	Tumor	BRCA
TCGA-BH-A0E6-01	0.817075	Tumor	BRCA
TCGA-A8-A096-01	0.816694	Tumor	BRCA
TCGA-EW-A2FR-01	0.816285	Tumor	BRCA
TCGA-GI-A2C9-01	0.816192	Tumor	BRCA
TCGA-E9-A1N9-01	0.815911	Tumor	BRCA
TCGA-C8-A12T-01	0.815663	Tumor	BRCA
TCGA-E2-A15T-01	0.815542	Tumor	BRCA
TCGA-AC-A5EH-01	0.815541	Tumor	BRCA
TCGA-BH-A0E1-01	0.815538	Tumor	BRCA
TCGA-A2-A0CL-01	0.81542	Tumor	BRCA
TCGA-B6-A0RG-01	0.815312	Tumor	BRCA
TCGA-A2-A0EV-01	0.815131	Tumor	BRCA
TCGA-BH-A18H-01	0.815071	Tumor	BRCA
TCGA-E9-A22D-01	0.814968	Tumor	BRCA
TCGA-C8-A1HL-01	0.814841	Tumor	BRCA
TCGA-E2-A15D-01	0.814824	Tumor	BRCA
TCGA-EW-A1OV-01	0.814723	Tumor	BRCA
TCGA-AC-A2FB-01	0.814647	Tumor	BRCA
TCGA-E2-A1AZ-01	0.814186	Tumor	BRCA
TCGA-C8-A1HI-01	0.814067	Tumor	BRCA
TCGA-A8-A08T-01	0.813678	Tumor	BRCA
TCGA-A1-A0SO-01	0.813652	Tumor	BRCA
TCGA-D8-A1XB-01	0.813268	Tumor	BRCA
TCGA-C8-A12N-01	0.812929	Tumor	BRCA
TCGA-A8-A0A1-01	0.812404	Tumor	BRCA
TCGA-A8-A06P-01	0.812404	Tumor	BRCA
TCGA-A7-A4SF-01	0.812192	Tumor	BRCA
TCGA-A7-A6VX-01	0.812122	Tumor	BRCA
TCGA-A8-A07Z-01	0.812062	Tumor	BRCA
TCGA-B6-A3ZX-01	0.812043	Tumor	BRCA
TCGA-BH-A0AW-01	0.811997	Tumor	BRCA
TCGA-AO-A0J8-01	0.811911	Tumor	BRCA
TCGA-BH-A0H5-01	0.811786	Tumor	BRCA
TCGA-AR-A24U-01	0.811569	Tumor	BRCA
TCGA-AR-A2LL-01	0.811477	Tumor	BRCA
TCGA-EW-A1OX-01	0.81119	Tumor	BRCA
TCGA-AR-A5QQ-01	0.81113	Tumor	BRCA
TCGA-C8-A130-01	0.811118	Tumor	BRCA
TCGA-BH-A0B2-01	0.810776	Tumor	BRCA
TCGA-PL-A8LZ-01	0.810426	Tumor	BRCA
TCGA-B6-A1KF-01	0.81029	Tumor	BRCA
TCGA-BH-A0H3-01	0.810068	Tumor	BRCA
TCGA-EW-A6SA-01	0.810055	Tumor	BRCA
TCGA-A8-A06Y-01	0.810049	Tumor	BRCA
TCGA-E2-A14O-01	0.809748	Tumor	BRCA
TCGA-AR-A0TP-01	0.809705	Tumor	BRCA
TCGA-D8-A1JL-01	0.809616	Tumor	BRCA
TCGA-A8-A091-01	0.809314	Tumor	BRCA
TCGA-A1-A0SF-01	0.809111	Tumor	BRCA
TCGA-AC-A5XS-01	0.809057	Tumor	BRCA
TCGA-GM-A2DM-01	0.808612	Tumor	BRCA
TCGA-BH-A6R8-01	0.808606	Tumor	BRCA
TCGA-E9-A227-01	0.808582	Tumor	BRCA
TCGA-OL-A6VR-01	0.808449	Tumor	BRCA
TCGA-C8-A26X-01	0.808234	Tumor	BRCA
TCGA-A8-A07F-01	0.807494	Tumor	BRCA
TCGA-AC-A23C-01	0.807349	Tumor	BRCA
TCGA-E2-A1IH-01	0.807259	Tumor	BRCA
TCGA-D8-A1JA-01	0.807043	Tumor	BRCA
TCGA-C8-A1HK-01	0.806685	Tumor	BRCA
TCGA-B6-A0RU-01	0.806537	Tumor	BRCA
TCGA-EW-A1P6-01	0.806496	Tumor	BRCA
TCGA-C8-A274-01	0.806148	Tumor	BRCA
TCGA-C8-A133-01	0.805985	Tumor	BRCA
TCGA-BH-A0AU-01	0.805388	Tumor	BRCA
TCGA-AC-A5XU-01	0.804714	Tumor	BRCA
TCGA-BH-A0H9-01	0.804631	Tumor	BRCA
TCGA-BH-A1FG-01	0.804466	Tumor	BRCA
TCGA-A2-A3XZ-01	0.804461	Tumor	BRCA
TCGA-A2-A0CX-01	0.804374	Tumor	BRCA
TCGA-B6-A0IJ-01	0.80432	Tumor	BRCA
TCGA-E2-A109-01	0.80418	Tumor	BRCA
TCGA-BH-A0EB-01	0.804072	Tumor	BRCA
TCGA-B6-A0RH-01	0.804013	Tumor	BRCA
TCGA-A2-A04N-01	0.803605	Tumor	BRCA
TCGA-AO-A12F-01	0.803486	Tumor	BRCA
TCGA-C8-A26Z-01	0.803445	Tumor	BRCA
TCGA-E2-A15E-01	0.803209	Tumor	BRCA
TCGA-AR-A5QP-01	0.803145	Tumor	BRCA
TCGA-BH-A0EI-01	0.802985	Tumor	BRCA
TCGA-E2-A15H-01	0.802931	Tumor	BRCA
TCGA-E9-A1N4-01	0.802867	Tumor	BRCA
TCGA-BH-A0DL-01	0.802741	Tumor	BRCA
TCGA-AC-A8OR-01	0.80269	Tumor	BRCA
TCGA-A2-A0T6-01	0.802558	Tumor	BRCA
TCGA-B6-A0IG-01	0.802375	Tumor	BRCA
TCGA-A2-A0YF-01	0.802362	Tumor	BRCA
TCGA-D8-A1XS-01	0.802278	Tumor	BRCA
TCGA-AN-A04C-01	0.802268	Tumor	BRCA
TCGA-A2-A0EO-01	0.802078	Tumor	BRCA
TCGA-A8-A07I-01	0.802069	Tumor	BRCA
TCGA-C8-A12L-01	0.802014	Tumor	BRCA
TCGA-A2-A0T5-01	0.801972	Tumor	BRCA
TCGA-D8-A1JE-01	0.801967	Tumor	BRCA
TCGA-B6-A0I9-01	0.80185	Tumor	BRCA
TCGA-AQ-A1H2-01	0.801561	Tumor	BRCA
TCGA-AR-A0TT-01	0.801308	Tumor	BRCA
TCGA-E2-A108-01	0.801113	Tumor	BRCA
TCGA-E2-A159-01	0.801077	Tumor	BRCA
TCGA-A2-A0SW-01	0.801048	Tumor	BRCA
TCGA-BH-A1FN-01	0.800589	Tumor	BRCA
TCGA-AN-A041-01	0.800453	Tumor	BRCA
TCGA-BH-A1EO-01	0.800451	Tumor	BRCA
TCGA-B6-A0IE-01	0.800043	Tumor	BRCA
TCGA-BH-A1EY-01	0.79987	Tumor	BRCA
TCGA-AC-A6NO-01	0.799799	Tumor	BRCA
TCGA-A2-A1G0-01	0.799785	Tumor	BRCA
TCGA-AN-A0FF-01	0.79974	Tumor	BRCA
TCGA-E2-A1LK-01	0.799087	Tumor	BRCA
TCGA-E2-A1LL-01	0.799087	Tumor	BRCA
TCGA-A2-A04Q-01	0.798843	Tumor	BRCA
TCGA-BH-A0W5-01	0.798744	Tumor	BRCA
TCGA-A8-A093-01	0.798742	Tumor	BRCA
TCGA-GM-A2DI-01	0.798421	Tumor	BRCA
TCGA-AO-A128-01	0.798225	Tumor	BRCA
TCGA-E2-A1LE-01	0.798205	Tumor	BRCA
TCGA-B6-A0RO-01	0.797999	Tumor	BRCA
TCGA-EW-A1J6-01	0.797976	Tumor	BRCA
TCGA-D8-A1XA-01	0.797928	Tumor	BRCA
TCGA-E9-A226-01	0.797541	Tumor	BRCA
TCGA-E2-A154-01	0.797481	Tumor	BRCA
TCGA-BH-A0B5-01	0.797437	Tumor	BRCA
TCGA-S3-AA0Z-01	0.797418	Tumor	BRCA
TCGA-E9-A1RD-01	0.797167	Tumor	BRCA
TCGA-E2-A107-01	0.797112	Tumor	BRCA
TCGA-A8-A08A-01	0.797069	Tumor	BRCA
TCGA-E9-A1RI-01	0.796978	Tumor	BRCA
TCGA-3C-AAAU-01	0.796692	Tumor	BRCA
TCGA-GM-A3NW-01	0.796477	Tumor	BRCA
TCGA-GM-A2DO-01	0.79642	Tumor	BRCA
TCGA-E9-A1RC-01	0.7963	Tumor	BRCA
TCGA-C8-A135-01	0.796276	Tumor	BRCA
TCGA-EW-A1PA-01	0.796144	Tumor	BRCA
TCGA-BH-A0BJ-01	0.796108	Tumor	BRCA
TCGA-GM-A2DH-01	0.796035	Tumor	BRCA
TCGA-A2-A0CP-01	0.795934	Tumor	BRCA
TCGA-BH-A0BV-01	0.795868	Tumor	BRCA
TCGA-AQ-A1H3-01	0.795692	Tumor	BRCA
TCGA-GM-A2DL-01	0.795589	Tumor	BRCA
TCGA-B6-A0X7-01	0.795554	Tumor	BRCA
TCGA-A1-A0SJ-01	0.795421	Tumor	BRCA
TCGA-E2-A10F-01	0.795353	Tumor	BRCA
TCGA-BH-A18K-01	0.795202	Tumor	BRCA
TCGA-A8-A095-01	0.795141	Tumor	BRCA
TCGA-A2-A0ER-01	0.795096	Tumor	BRCA
TCGA-AC-A62X-01	0.794989	Tumor	BRCA
TCGA-BH-A18S-01	0.794903	Tumor	BRCA
TCGA-AN-A0XP-01	0.79483	Tumor	BRCA
TCGA-E2-A1B0-01	0.794688	Tumor	BRCA
TCGA-A7-A6VW-01	0.79466	Tumor	BRCA
TCGA-AO-A0JE-01	0.794352	Tumor	BRCA
TCGA-EW-A1P8-01	0.793822	Tumor	BRCA
TCGA-B6-A0WT-01	0.793716	Tumor	BRCA
TCGA-A2-A0YE-01	0.793451	Tumor	BRCA
TCGA-AO-A0J4-01	0.793432	Tumor	BRCA
TCGA-AR-A1AO-01	0.793412	Tumor	BRCA
TCGA-LL-A5YM-01	0.793314	Tumor	BRCA
TCGA-AR-A1AS-01	0.793055	Tumor	BRCA
TCGA-A2-A0YC-01	0.792972	Tumor	BRCA
TCGA-AO-A12D-01	0.792914	Tumor	BRCA
TCGA-D8-A27F-01	0.792878	Tumor	BRCA
TCGA-D8-A1X8-01	0.792705	Tumor	BRCA
TCGA-BH-A18G-01	0.792545	Tumor	BRCA
TCGA-BH-A0W3-01	0.792433	Tumor	BRCA
TCGA-BH-A1FL-01	0.792228	Tumor	BRCA
TCGA-BH-A18J-01	0.792216	Tumor	BRCA
TCGA-D8-A27L-01	0.792183	Tumor	BRCA
TCGA-BH-A0H0-01	0.792113	Tumor	BRCA
TCGA-E2-A1LG-01	0.792036	Tumor	BRCA
TCGA-AO-A12E-01	0.79178	Tumor	BRCA
TCGA-AQ-A04J-01	0.791653	Tumor	BRCA
TCGA-E9-A6HE-01	0.791625	Tumor	BRCA
TCGA-AO-A12H-01	0.791207	Tumor	BRCA
TCGA-BH-A0W7-01	0.791195	Tumor	BRCA
TCGA-B6-A0WS-01	0.791078	Tumor	BRCA
TCGA-A8-A090-01	0.791078	Tumor	BRCA
TCGA-BH-A0B3-01	0.790926	Tumor	BRCA
TCGA-E9-A1RG-01	0.790814	Tumor	BRCA
TCGA-AN-A0G0-01	0.790327	Tumor	BRCA
TCGA-D8-A27G-01	0.790079	Tumor	BRCA
TCGA-A8-A0A6-01	0.790072	Tumor	BRCA
TCGA-EW-A2FW-01	0.78974	Tumor	BRCA
TCGA-A7-A4SD-01	0.789328	Tumor	BRCA
TCGA-C8-A26W-01	0.789328	Tumor	BRCA
TCGA-E9-A3HO-01	0.789298	Tumor	BRCA
TCGA-AO-A12A-01	0.789264	Tumor	BRCA
TCGA-EW-A6SC-01	0.78911	Tumor	BRCA
TCGA-A8-A08O-01	0.789098	Tumor	BRCA
TCGA-AR-A5QN-01	0.788968	Tumor	BRCA
TCGA-A8-A076-01	0.788895	Tumor	BRCA
TCGA-C8-A275-01	0.788877	Tumor	BRCA
TCGA-D8-A1XG-01	0.788728	Tumor	BRCA
TCGA-3C-AALJ-01	0.788535	Tumor	BRCA
TCGA-B6-A0RV-01	0.788233	Tumor	BRCA
TCGA-A8-A0AD-01	0.78817	Tumor	BRCA
TCGA-C8-A12Z-01	0.788113	Tumor	BRCA
TCGA-C8-A12M-01	0.787995	Tumor	BRCA
TCGA-E2-A105-01	0.787879	Tumor	BRCA
TCGA-D8-A1JB-01	0.787665	Tumor	BRCA
TCGA-BH-A0W4-01	0.787363	Tumor	BRCA
TCGA-AO-A0JM-01	0.787077	Tumor	BRCA
TCGA-BH-A5IZ-01	0.786875	Tumor	BRCA
TCGA-E9-A1N6-01	0.786718	Tumor	BRCA
TCGA-5L-AAT1-01	0.785864	Tumor	BRCA
TCGA-E2-A106-01	0.785769	Tumor	BRCA
TCGA-BH-A1FM-01	0.785697	Tumor	BRCA
TCGA-AC-A23E-01	0.78569	Tumor	BRCA
TCGA-BH-A0HA-01	0.785646	Tumor	BRCA
TCGA-BH-A1F0-01	0.785526	Tumor	BRCA
TCGA-LL-A8F5-01	0.78532	Tumor	BRCA
TCGA-AR-A1AK-01	0.784909	Tumor	BRCA
TCGA-PE-A5DC-01	0.784888	Tumor	BRCA
TCGA-E2-A1L8-01	0.784771	Tumor	BRCA
TCGA-AR-A24M-01	0.784498	Tumor	BRCA
TCGA-B6-A400-01	0.784233	Tumor	BRCA
TCGA-AR-A1AH-01	0.784137	Tumor	BRCA
TCGA-AO-A129-01	0.7841	Tumor	BRCA
TCGA-EW-A1OW-01	0.78372	Tumor	BRCA
TCGA-C8-A1HO-01	0.783388	Tumor	BRCA
TCGA-A2-A0CT-01	0.783318	Tumor	BRCA
TCGA-E2-A155-01	0.783243	Tumor	BRCA
TCGA-B6-A402-01	0.783231	Tumor	BRCA
TCGA-AR-A0U4-01	0.783024	Tumor	BRCA
TCGA-A7-A3IZ-01	0.782861	Tumor	BRCA
TCGA-EW-A1IZ-01	0.782606	Tumor	BRCA
TCGA-E9-A1RF-01	0.782589	Tumor	BRCA
TCGA-A8-A09G-01	0.782438	Tumor	BRCA
TCGA-A2-A4S1-01	0.782304	Tumor	BRCA
TCGA-LL-A6FQ-01	0.78225	Tumor	BRCA
TCGA-A8-A07S-01	0.782111	Tumor	BRCA
TCGA-B6-A0X4-01	0.782074	Tumor	BRCA
TCGA-A7-A26H-01	0.782066	Tumor	BRCA
TCGA-AO-A03T-01	0.781976	Tumor	BRCA
TCGA-A7-A0CH-01	0.781965	Tumor	BRCA
TCGA-BH-A0E1-11	0.781947	Normal	BRCA
TCGA-PL-A8LY-01	0.781803	Tumor	BRCA
TCGA-BH-A0C3-01	0.78177	Tumor	BRCA
TCGA-GI-A2C8-01	0.781595	Tumor	BRCA
TCGA-BH-A0DQ-01	0.781456	Tumor	BRCA
TCGA-BH-A0DI-01	0.781267	Tumor	BRCA
TCGA-E2-A1L6-01	0.781258	Tumor	BRCA
TCGA-BH-AB28-01	0.78118	Tumor	BRCA
TCGA-E9-A1N5-01	0.781101	Tumor	BRCA
TCGA-A2-A0T3-01	0.781093	Tumor	BRCA
TCGA-E2-A1BD-01	0.781055	Tumor	BRCA
TCGA-BH-A0AV-01	0.780997	Tumor	BRCA
TCGA-B6-A0IB-01	0.780949	Tumor	BRCA
TCGA-AR-A2LO-01	0.780538	Tumor	BRCA
TCGA-D8-A141-01	0.780039	Tumor	BRCA
TCGA-C8-A1HE-01	0.779741	Tumor	BRCA
TCGA-AR-A1AP-01	0.779723	Tumor	BRCA
TCGA-BH-A0HK-01	0.779704	Tumor	BRCA
TCGA-AN-A0FZ-01	0.779679	Tumor	BRCA
TCGA-LL-A6FR-01	0.779543	Tumor	BRCA
TCGA-AR-A24Q-01	0.779453	Tumor	BRCA
TCGA-B6-A0IP-01	0.779447	Tumor	BRCA
TCGA-OL-A66H-01	0.779401	Tumor	BRCA
TCGA-BH-A0B0-01	0.779367	Tumor	BRCA
TCGA-C8-A132-01	0.779163	Tumor	BRCA
TCGA-E2-A1IU-01	0.779087	Tumor	BRCA
TCGA-C8-A3M8-01	0.778461	Tumor	BRCA
TCGA-E9-A247-01	0.77837	Tumor	BRCA
TCGA-C8-A12V-01	0.778276	Tumor	BRCA
TCGA-AC-A2FF-11	0.778161	Normal	BRCA
TCGA-GM-A2DB-01	0.778117	Tumor	BRCA
TCGA-AR-A1AU-01	0.777862	Tumor	BRCA
TCGA-BH-A0C0-01	0.777828	Tumor	BRCA
TCGA-B6-A408-01	0.777771	Tumor	BRCA
TCGA-D8-A1X5-01	0.777669	Tumor	BRCA
TCGA-A8-A094-01	0.777159	Tumor	BRCA
TCGA-XX-A899-01	0.777133	Tumor	BRCA
TCGA-AR-A1AV-01	0.777051	Tumor	BRCA
TCGA-AC-A2BK-01	0.777033	Tumor	BRCA
TCGA-AO-A03V-01	0.77699	Tumor	BRCA
TCGA-A2-A0T4-01	0.776696	Tumor	BRCA
TCGA-BH-A0BD-01	0.776565	Tumor	BRCA
TCGA-GM-A5PV-01	0.776554	Tumor	BRCA
TCGA-AC-A2FE-01	0.776427	Tumor	BRCA
TCGA-AC-A2FF-01	0.775891	Tumor	BRCA
TCGA-AN-A0XN-01	0.775585	Tumor	BRCA
TCGA-A2-A0ST-01	0.775576	Tumor	BRCA
TCGA-A7-A0CE-01	0.775566	Tumor	BRCA
TCGA-A2-A0YL-01	0.775293	Tumor	BRCA
TCGA-E2-A1IK-01	0.775212	Tumor	BRCA
TCGA-B6-A1KI-01	0.774957	Tumor	BRCA
TCGA-E2-A1B5-01	0.774806	Tumor	BRCA
TCGA-A7-A6VV-01	0.774388	Tumor	BRCA
TCGA-S3-AA17-01	0.77431	Tumor	BRCA
TCGA-E2-A14R-01	0.774026	Tumor	BRCA
TCGA-A2-A04X-01	0.773803	Tumor	BRCA
TCGA-D8-A27V-01	0.7738	Tumor	BRCA
TCGA-B6-A40B-01	0.77374	Tumor	BRCA
TCGA-E2-A573-01	0.773725	Tumor	BRCA
TCGA-LL-A5YP-01	0.773353	Tumor	BRCA
TCGA-BH-A1EV-01	0.773183	Tumor	BRCA
TCGA-BH-A1FU-01	0.773012	Tumor	BRCA
TCGA-BH-A0HY-01	0.772965	Tumor	BRCA
TCGA-AN-A0AL-01	0.772931	Tumor	BRCA
TCGA-A2-A0SX-01	0.77263	Tumor	BRCA
TCGA-AC-A23H-01	0.772551	Tumor	BRCA
TCGA-B6-A0RN-01	0.772469	Tumor	BRCA
TCGA-E2-A1B4-01	0.772182	Tumor	BRCA
TCGA-E9-A245-01	0.772163	Tumor	BRCA
TCGA-Z7-A8R6-01	0.772129	Tumor	BRCA
TCGA-E2-A1BC-01	0.771857	Tumor	BRCA
TCGA-A8-A084-01	0.771536	Tumor	BRCA
TCGA-D8-A1XC-01	0.77152	Tumor	BRCA
TCGA-B6-A409-01	0.771413	Tumor	BRCA
TCGA-D8-A27I-01	0.771112	Tumor	BRCA
TCGA-BH-A201-01	0.771037	Tumor	BRCA
TCGA-E2-A15K-01	0.77009	Tumor	BRCA
TCGA-E9-A295-01	0.770032	Tumor	BRCA
TCGA-A1-A0SE-01	0.770012	Tumor	BRCA
TCGA-A2-A0CU-01	0.770006	Tumor	BRCA
TCGA-AR-A24T-01	0.769896	Tumor	BRCA
TCGA-D8-A27N-01	0.769696	Tumor	BRCA
TCGA-A8-A0A4-01	0.76963	Tumor	BRCA
TCGA-E9-A22E-01	0.769582	Tumor	BRCA
TCGA-AO-A0JG-01	0.769529	Tumor	BRCA
TCGA-BH-A18V-06	0.769519	Tumor	BRCA
TCGA-AC-A3YJ-01	0.769396	Tumor	BRCA
TCGA-A2-A0CQ-01	0.769145	Tumor	BRCA
TCGA-D8-A1JK-01	0.768982	Tumor	BRCA
TCGA-BH-A0H6-01	0.768836	Tumor	BRCA
TCGA-EW-A1PB-01	0.76881	Tumor	BRCA
TCGA-AQ-A54N-01	0.768462	Tumor	BRCA
TCGA-AN-A03X-01	0.768356	Tumor	BRCA
TCGA-C8-A8HQ-01	0.768261	Tumor	BRCA
TCGA-A8-A09B-01	0.768163	Tumor	BRCA
TCGA-E2-A15K-06	0.768093	Tumor	BRCA
TCGA-BH-A6R9-01	0.768065	Tumor	BRCA
TCGA-BH-A8FY-01	0.767833	Tumor	BRCA
TCGA-C8-A8HP-01	0.767792	Tumor	BRCA
TCGA-EW-A6SD-01	0.767708	Tumor	BRCA
TCGA-D8-A1XU-01	0.767661	Tumor	BRCA
TCGA-BH-A1FR-01	0.767647	Tumor	BRCA
TCGA-BH-A203-01	0.767533	Tumor	BRCA
TCGA-D8-A27M-01	0.767526	Tumor	BRCA
TCGA-A2-A0T1-01	0.767113	Tumor	BRCA
TCGA-AC-A8OQ-01	0.766869	Tumor	BRCA
TCGA-AO-A0JC-01	0.766691	Tumor	BRCA
TCGA-A2-A0CV-01	0.766575	Tumor	BRCA
TCGA-E2-A15G-01	0.766151	Tumor	BRCA
TCGA-LQ-A4E4-01	0.766105	Tumor	BRCA
TCGA-E9-A1R0-01	0.765986	Tumor	BRCA
TCGA-A8-A09A-01	0.765354	Tumor	BRCA
TCGA-A7-A0DA-01	0.764976	Tumor	BRCA
TCGA-A2-A4S2-01	0.764919	Tumor	BRCA
TCGA-AR-A2LH-01	0.764657	Tumor	BRCA
TCGA-AC-A3QP-01	0.764541	Tumor	BRCA
TCGA-AO-A0JB-01	0.764355	Tumor	BRCA
TCGA-C8-A1HF-01	0.764064	Tumor	BRCA
TCGA-A2-A0SU-01	0.764016	Tumor	BRCA
TCGA-E2-A153-01	0.763933	Tumor	BRCA
TCGA-S3-A6ZG-01	0.763759	Tumor	BRCA
TCGA-A7-A5ZW-01	0.763752	Tumor	BRCA
TCGA-BH-A1EX-01	0.763723	Tumor	BRCA
TCGA-AR-A0TX-01	0.76372	Tumor	BRCA
TCGA-B6-A0WX-01	0.763657	Tumor	BRCA
TCGA-BH-A0AZ-01	0.763596	Tumor	BRCA
TCGA-AR-A250-01	0.763505	Tumor	BRCA
TCGA-AR-A1AL-01	0.763468	Tumor	BRCA
TCGA-A2-A3XS-01	0.763401	Tumor	BRCA
TCGA-A7-A3J0-01	0.763396	Tumor	BRCA
TCGA-AN-A0FK-01	0.763277	Tumor	BRCA
TCGA-AR-A1AN-01	0.763216	Tumor	BRCA
TCGA-LL-A7SZ-01	0.762769	Tumor	BRCA
TCGA-BH-A0DZ-01	0.762667	Tumor	BRCA
TCGA-A7-A26E-01	0.762648	Tumor	BRCA
TCGA-C8-A12P-01	0.762537	Tumor	BRCA
TCGA-AO-A0JA-01	0.761822	Tumor	BRCA
TCGA-AN-A0XV-01	0.761665	Tumor	BRCA
TCGA-BH-A18V-01	0.761649	Tumor	BRCA
TCGA-E2-A1L9-01	0.761258	Tumor	BRCA
TCGA-B6-A0I2-01	0.761182	Tumor	BRCA
TCGA-D8-A27E-01	0.760989	Tumor	BRCA
TCGA-A2-A1FV-01	0.760924	Tumor	BRCA
TCGA-E2-A14T-01	0.760899	Tumor	BRCA
TCGA-BH-A1FB-01	0.760772	Tumor	BRCA
TCGA-AO-A12B-01	0.760536	Tumor	BRCA
TCGA-A8-A09V-01	0.760448	Tumor	BRCA
TCGA-4H-AAAK-01	0.760352	Tumor	BRCA
TCGA-BH-A1EU-01	0.760286	Tumor	BRCA
TCGA-AR-A0TV-01	0.760047	Tumor	BRCA
TCGA-LL-A73Z-01	0.759955	Tumor	BRCA
TCGA-E9-A1NF-01	0.75971	Tumor	BRCA
TCGA-LL-A9Q3-01	0.759674	Tumor	BRCA
TCGA-E2-A15C-01	0.759475	Tumor	BRCA
TCGA-BH-A0H7-11	0.759415	Normal	BRCA
TCGA-BH-A0BQ-01	0.758986	Tumor	BRCA
TCGA-OL-A5S0-01	0.758552	Tumor	BRCA
TCGA-LL-A5YN-01	0.758313	Tumor	BRCA
TCGA-AN-A0XW-01	0.758105	Tumor	BRCA
TCGA-B6-A0I6-01	0.757977	Tumor	BRCA
TCGA-BH-A0HQ-01	0.757972	Tumor	BRCA
TCGA-BH-A0BC-01	0.757783	Tumor	BRCA
TCGA-LL-A740-01	0.757529	Tumor	BRCA
TCGA-A2-A0CZ-01	0.757287	Tumor	BRCA
TCGA-BH-A0DG-01	0.75668	Tumor	BRCA
TCGA-D8-A1JH-01	0.756569	Tumor	BRCA
TCGA-D8-A1XO-01	0.756447	Tumor	BRCA
TCGA-C8-A138-01	0.756055	Tumor	BRCA
TCGA-AC-A2FM-01	0.755814	Tumor	BRCA
TCGA-AC-A3YI-01	0.755747	Tumor	BRCA
TCGA-OL-A97C-01	0.755643	Tumor	BRCA
TCGA-E2-A1B1-01	0.75557	Tumor	BRCA
TCGA-E2-A572-01	0.755454	Tumor	BRCA
TCGA-A7-A4SA-01	0.755168	Tumor	BRCA
TCGA-A1-A0SH-01	0.755094	Tumor	BRCA
TCGA-BH-A0DT-01	0.755076	Tumor	BRCA
TCGA-AN-A0FN-01	0.755066	Tumor	BRCA
TCGA-B6-A40C-01	0.754869	Tumor	BRCA
TCGA-D8-A13Z-01	0.754727	Tumor	BRCA
TCGA-AO-A126-01	0.754668	Tumor	BRCA
TCGA-AC-A2QI-01	0.754376	Tumor	BRCA
TCGA-AC-A6IX-06	0.753397	Tumor	BRCA
TCGA-E9-A24A-01	0.753092	Tumor	BRCA
TCGA-BH-A5J0-01	0.752991	Tumor	BRCA
TCGA-EW-A1P3-01	0.75213	Tumor	BRCA
TCGA-BH-A0DK-01	0.75168	Tumor	BRCA
TCGA-BH-A0HL-01	0.751448	Tumor	BRCA
TCGA-A1-A0SD-01	0.750613	Tumor	BRCA
TCGA-A2-A0EN-01	0.750551	Tumor	BRCA
TCGA-AO-A0J9-01	0.75039	Tumor	BRCA
TCGA-E9-A1NG-01	0.750223	Tumor	BRCA
TCGA-C8-A134-01	0.749738	Tumor	BRCA
TCGA-E9-A22G-01	0.749284	Tumor	BRCA
TCGA-AO-A1KO-01	0.749243	Tumor	BRCA
TCGA-GM-A2DD-01	0.749115	Tumor	BRCA
TCGA-GM-A2DK-01	0.748945	Tumor	BRCA
TCGA-A2-A04P-01	0.74876	Tumor	BRCA
TCGA-E2-A152-01	0.748657	Tumor	BRCA
TCGA-A7-A0CG-01	0.748533	Tumor	BRCA
TCGA-BH-A1ET-01	0.748256	Tumor	BRCA
TCGA-BH-A1FJ-01	0.748104	Tumor	BRCA
TCGA-D8-A1J9-01	0.748039	Tumor	BRCA
TCGA-D8-A1JF-01	0.747934	Tumor	BRCA
TCGA-D8-A1XR-01	0.747771	Tumor	BRCA
TCGA-A2-A04Y-01	0.747391	Tumor	BRCA
TCGA-BH-A208-01	0.747187	Tumor	BRCA
TCGA-EW-A1PF-01	0.747177	Tumor	BRCA
TCGA-A2-A3XX-01	0.747047	Tumor	BRCA
TCGA-E2-A1LB-01	0.746922	Tumor	BRCA
TCGA-EW-A1IX-01	0.746908	Tumor	BRCA
TCGA-E2-A1LA-01	0.746882	Tumor	BRCA
TCGA-AR-A24W-01	0.746657	Tumor	BRCA
TCGA-E2-A574-01	0.745531	Tumor	BRCA
TCGA-E2-A15M-01	0.745269	Tumor	BRCA
TCGA-AO-A125-01	0.745166	Tumor	BRCA
TCGA-EW-A1PD-01	0.745112	Tumor	BRCA
TCGA-A2-A0SY-01	0.744359	Tumor	BRCA
TCGA-E2-A15I-01	0.744346	Tumor	BRCA
TCGA-D8-A73W-01	0.744069	Tumor	BRCA
TCGA-AR-A24Z-01	0.743978	Tumor	BRCA
TCGA-LL-A441-01	0.74377	Tumor	BRCA
TCGA-GI-A2C8-11	0.74362	Normal	BRCA
TCGA-AR-A24O-01	0.743568	Tumor	BRCA
TCGA-E9-A5FL-01	0.74334	Tumor	BRCA
TCGA-S3-AA15-01	0.743245	Tumor	BRCA
TCGA-BH-A8FZ-01	0.743183	Tumor	BRCA
TCGA-BH-A0HI-01	0.743019	Tumor	BRCA
TCGA-EW-A1J5-01	0.742999	Tumor	BRCA
TCGA-PE-A5DE-01	0.742796	Tumor	BRCA
TCGA-D8-A27P-01	0.742695	Tumor	BRCA
TCGA-E2-A10C-01	0.742694	Tumor	BRCA
TCGA-AC-A3EH-01	0.74263	Tumor	BRCA
TCGA-B6-A2IU-01	0.742596	Tumor	BRCA
TCGA-AC-A3BB-01	0.742495	Tumor	BRCA
TCGA-E2-A1IL-01	0.742449	Tumor	BRCA
TCGA-A7-A3J1-01	0.742333	Tumor	BRCA
TCGA-EW-A1IY-01	0.742241	Tumor	BRCA
TCGA-E9-A1R7-01	0.741964	Tumor	BRCA
TCGA-BH-A0DH-01	0.741744	Tumor	BRCA
TCGA-B6-A0IO-01	0.741427	Tumor	BRCA
TCGA-A7-A13E-01	0.741157	Tumor	BRCA
TCGA-BH-A0E0-11	0.740938	Normal	BRCA
TCGA-AR-A2LJ-01	0.740729	Tumor	BRCA
TCGA-EW-A1J2-01	0.740641	Tumor	BRCA
TCGA-BH-A0B6-01	0.739979	Tumor	BRCA
TCGA-C8-A12Q-01	0.739548	Tumor	BRCA
TCGA-E2-A1LB-11	0.739476	Normal	BRCA
TCGA-A1-A0SI-01	0.73928	Tumor	BRCA
TCGA-A2-A0ES-01	0.739076	Tumor	BRCA
TCGA-BH-A0BS-11	0.738747	Normal	BRCA
TCGA-BH-A1FE-06	0.738384	Tumor	BRCA
TCGA-E9-A1NC-01	0.738166	Tumor	BRCA
TCGA-E9-A1NH-01	0.738151	Tumor	BRCA
TCGA-LL-A442-01	0.737989	Tumor	BRCA
TCGA-A2-A3KD-01	0.737723	Tumor	BRCA
TCGA-A7-A0DB-11	0.737683	Normal	BRCA
TCGA-E2-A1IG-01	0.737397	Tumor	BRCA
TCGA-BH-A0BL-01	0.736943	Tumor	BRCA
TCGA-C8-A131-01	0.736861	Tumor	BRCA
TCGA-JL-A3YW-01	0.736441	Tumor	BRCA
TCGA-AN-A0XR-01	0.736357	Tumor	BRCA
TCGA-GM-A2D9-01	0.736164	Tumor	BRCA
TCGA-E2-A1LH-01	0.735765	Tumor	BRCA
TCGA-BH-A0B5-11	0.735558	Normal	BRCA
TCGA-GM-A2DF-01	0.73549	Tumor	BRCA
TCGA-BH-A0BW-11	0.735471	Normal	BRCA
TCGA-E2-A14Q-01	0.735323	Tumor	BRCA
TCGA-AR-A2LR-01	0.735083	Tumor	BRCA
TCGA-E2-A15L-01	0.73501	Tumor	BRCA
TCGA-BH-A0DP-01	0.734693	Tumor	BRCA
TCGA-E2-A576-01	0.734622	Tumor	BRCA
TCGA-AC-A3HN-01	0.73401	Tumor	BRCA
TCGA-B6-A0WZ-01	0.733897	Tumor	BRCA
TCGA-AC-A6IX-01	0.733819	Tumor	BRCA
TCGA-D8-A1JI-01	0.733544	Tumor	BRCA
TCGA-AO-A12G-01	0.732785	Tumor	BRCA
TCGA-AO-A0JJ-01	0.732544	Tumor	BRCA
TCGA-E9-A1ND-01	0.731835	Tumor	BRCA
TCGA-C8-A26Y-01	0.731706	Tumor	BRCA
TCGA-GM-A5PX-01	0.731392	Tumor	BRCA
TCGA-5L-AAT0-01	0.731381	Tumor	BRCA
TCGA-A2-A0YI-01	0.731359	Tumor	BRCA
TCGA-A2-A0CY-01	0.731334	Tumor	BRCA
TCGA-LD-A9QF-01	0.730966	Tumor	BRCA
TCGA-D8-A140-01	0.730598	Tumor	BRCA
TCGA-B6-A0RI-01	0.730192	Tumor	BRCA
TCGA-A7-A3RF-01	0.729996	Tumor	BRCA
TCGA-EW-A1J3-01	0.729931	Tumor	BRCA
TCGA-B6-A0RS-01	0.729554	Tumor	BRCA
TCGA-LD-A66U-01	0.729448	Tumor	BRCA
TCGA-AC-A62V-01	0.729172	Tumor	BRCA
TCGA-A8-A08I-01	0.7291	Tumor	BRCA
TCGA-LD-A7W6-01	0.729079	Tumor	BRCA
TCGA-B6-A0IN-01	0.72901	Tumor	BRCA
TCGA-AN-A0AS-01	0.728927	Tumor	BRCA
TCGA-B6-A0RP-01	0.728862	Tumor	BRCA
TCGA-EW-A424-01	0.728166	Tumor	BRCA
TCGA-AQ-A7U7-01	0.728164	Tumor	BRCA
TCGA-AC-A2B8-01	0.727617	Tumor	BRCA
TCGA-D8-A27K-01	0.727252	Tumor	BRCA
TCGA-BH-A42V-01	0.727066	Tumor	BRCA
TCGA-E9-A1N5-11	0.726882	Normal	BRCA
TCGA-PL-A8LV-01	0.726379	Tumor	BRCA
TCGA-D8-A1JU-01	0.726236	Tumor	BRCA
TCGA-GM-A2DN-01	0.726223	Tumor	BRCA
TCGA-E2-A570-01	0.72618	Tumor	BRCA
TCGA-AN-A0FT-01	0.726058	Tumor	BRCA
TCGA-A2-A0CK-01	0.725828	Tumor	BRCA
TCGA-A2-A25A-01	0.725742	Tumor	BRCA
TCGA-BH-A18F-01	0.725589	Tumor	BRCA
TCGA-OL-A5DA-01	0.724841	Tumor	BRCA
TCGA-AC-A2QJ-01	0.72483	Tumor	BRCA
TCGA-C8-A8HR-01	0.724773	Tumor	BRCA
TCGA-D8-A27H-01	0.724608	Tumor	BRCA
TCGA-AN-A0XS-01	0.724491	Tumor	BRCA
TCGA-OL-A66K-01	0.724379	Tumor	BRCA
TCGA-E9-A5FK-01	0.724144	Tumor	BRCA
TCGA-D8-A1XQ-01	0.723858	Tumor	BRCA
TCGA-B6-A0RQ-01	0.723716	Tumor	BRCA
TCGA-A7-A26G-01	0.723715	Tumor	BRCA
TCGA-AO-A0JF-01	0.723615	Tumor	BRCA
TCGA-E2-A150-01	0.723308	Tumor	BRCA
TCGA-S3-AA11-01	0.723042	Tumor	BRCA
TCGA-BH-A0BO-01	0.722981	Tumor	BRCA
TCGA-BH-A0DE-01	0.722658	Tumor	BRCA
TCGA-AN-A0FS-01	0.72226	Tumor	BRCA
TCGA-OL-A66O-01	0.722252	Tumor	BRCA
TCGA-D8-A1J8-01	0.721968	Tumor	BRCA
TCGA-A7-A0DB-01	0.721418	Tumor	BRCA
TCGA-EW-A2FS-01	0.721236	Tumor	BRCA
TCGA-BH-A209-11	0.721135	Normal	BRCA
TCGA-E9-A1RC-11	0.721079	Normal	BRCA
TCGA-AC-A23G-01	0.721069	Tumor	BRCA
TCGA-EW-A1P1-01	0.720896	Tumor	BRCA
TCGA-A2-A0YK-01	0.720741	Tumor	BRCA
TCGA-A2-A0EW-01	0.720559	Tumor	BRCA
TCGA-GM-A3XN-01	0.719862	Tumor	BRCA
TCGA-E9-A54Y-01	0.719239	Tumor	BRCA
TCGA-C8-A137-01	0.719171	Tumor	BRCA
TCGA-BH-A0HN-01	0.719009	Tumor	BRCA
TCGA-AC-A62Y-01	0.718954	Tumor	BRCA
TCGA-E9-A1RB-11	0.718563	Normal	BRCA
TCGA-E2-A1BC-11	0.718056	Normal	BRCA
TCGA-BH-A0BT-11	0.718003	Normal	BRCA
TCGA-E9-A1N4-11	0.717902	Normal	BRCA
TCGA-EW-A1P7-01	0.717249	Tumor	BRCA
TCGA-BH-A0HP-01	0.717009	Tumor	BRCA
TCGA-LL-A5YL-01	0.7169	Tumor	BRCA
TCGA-BH-A0HF-01	0.715955	Tumor	BRCA
TCGA-BH-A0HA-11	0.715137	Normal	BRCA
TCGA-AR-A2LE-01	0.714796	Tumor	BRCA
TCGA-OL-A66P-01	0.714647	Tumor	BRCA
TCGA-AC-A2FO-01	0.713904	Tumor	BRCA
TCGA-BH-A0BJ-11	0.713504	Normal	BRCA
TCGA-AC-A3TM-01	0.713398	Tumor	BRCA
TCGA-D8-A142-01	0.71334	Tumor	BRCA
TCGA-BH-A0DZ-11	0.713338	Normal	BRCA
TCGA-E2-A1LS-11	0.712805	Normal	BRCA
TCGA-AR-A2LM-01	0.712726	Tumor	BRCA
TCGA-E2-A1IJ-01	0.712521	Tumor	BRCA
TCGA-OL-A5RY-01	0.712189	Tumor	BRCA
TCGA-BH-A1ES-06	0.712058	Tumor	BRCA
TCGA-D8-A73X-01	0.711662	Tumor	BRCA
TCGA-BH-A0BQ-11	0.711542	Normal	BRCA
TCGA-A2-A0YD-01	0.711407	Tumor	BRCA
TCGA-BH-A1EO-11	0.711117	Normal	BRCA
TCGA-A2-A0EY-01	0.71072	Tumor	BRCA
TCGA-BH-A0BP-01	0.710228	Tumor	BRCA
TCGA-BH-A0BW-01	0.710051	Tumor	BRCA
TCGA-E9-A3Q9-01	0.709703	Tumor	BRCA
TCGA-B6-A401-01	0.709609	Tumor	BRCA
TCGA-BH-A0BM-11	0.709366	Normal	BRCA
TCGA-BH-A0BC-11	0.709112	Normal	BRCA
TCGA-AR-A1AM-01	0.708875	Tumor	BRCA
TCGA-AC-A3W5-01	0.708667	Tumor	BRCA
TCGA-A2-A3XV-01	0.708226	Tumor	BRCA
TCGA-A1-A0SM-01	0.707964	Tumor	BRCA
TCGA-A7-A56D-01	0.707539	Tumor	BRCA
TCGA-E9-A1RF-11	0.707393	Normal	BRCA
TCGA-OL-A66J-01	0.707289	Tumor	BRCA
TCGA-BH-A1FN-11	0.70725	Normal	BRCA
TCGA-AN-A0XL-01	0.706466	Tumor	BRCA
TCGA-BH-A0BA-01	0.705544	Tumor	BRCA
TCGA-BH-A0DV-01	0.705238	Tumor	BRCA
TCGA-A7-A0DC-01	0.705219	Tumor	BRCA
TCGA-AO-A12C-01	0.704707	Tumor	BRCA
TCGA-B6-A0IH-01	0.704348	Tumor	BRCA
TCGA-A2-A4S0-01	0.704311	Tumor	BRCA
TCGA-AO-A0JL-01	0.703316	Tumor	BRCA
TCGA-E2-A1IO-01	0.70285	Tumor	BRCA
TCGA-BH-A0DX-01	0.702453	Tumor	BRCA
TCGA-A7-A6VY-01	0.702407	Tumor	BRCA
TCGA-A7-A4SB-01	0.70211	Tumor	BRCA
TCGA-BH-A0DL-11	0.702048	Normal	BRCA
TCGA-E9-A1RI-11	0.701646	Normal	BRCA
TCGA-GM-A3XG-01	0.701627	Tumor	BRCA
TCGA-C8-A3M7-01	0.70132	Tumor	BRCA
TCGA-LL-A73Y-01	0.701309	Tumor	BRCA
TCGA-BH-A0DV-11	0.701047	Normal	BRCA
TCGA-A7-A0D9-11	0.70092	Normal	BRCA
TCGA-A7-A0DC-11	0.700265	Normal	BRCA
TCGA-E2-A158-11	0.700044	Normal	BRCA
TCGA-E2-A1L7-11	0.699971	Normal	BRCA
TCGA-EW-A3U0-01	0.699729	Tumor	BRCA
TCGA-E2-A3DX-01	0.699334	Tumor	BRCA
TCGA-OK-A5Q2-01	0.69918	Tumor	BRCA
TCGA-BH-A0BR-01	0.698451	Tumor	BRCA
TCGA-D8-A145-01	0.698079	Tumor	BRCA
TCGA-A2-A0EP-01	0.697249	Tumor	BRCA
TCGA-A2-A4RX-01	0.696692	Tumor	BRCA
TCGA-D8-A1XW-01	0.696396	Tumor	BRCA
TCGA-AQ-A54O-01	0.696055	Tumor	BRCA
TCGA-BH-A1FH-01	0.695851	Tumor	BRCA
TCGA-E9-A1NA-11	0.695837	Normal	BRCA
TCGA-OL-A5RV-01	0.695501	Tumor	BRCA
TCGA-OL-A5RX-01	0.695432	Tumor	BRCA
TCGA-A1-A0SQ-01	0.695207	Tumor	BRCA
TCGA-OL-A5D8-01	0.695086	Tumor	BRCA
TCGA-A8-A08X-01	0.694658	Tumor	BRCA
TCGA-AC-A6IV-01	0.693687	Tumor	BRCA
TCGA-A7-A4SC-01	0.691701	Tumor	BRCA
TCGA-A7-A5ZV-01	0.691392	Tumor	BRCA
TCGA-BH-A0EA-01	0.691104	Tumor	BRCA
TCGA-S3-AA14-01	0.69089	Tumor	BRCA
TCGA-BH-A0HK-11	0.689546	Normal	BRCA
TCGA-BH-A0DG-11	0.689335	Normal	BRCA
TCGA-E2-A1LS-01	0.689163	Tumor	BRCA
TCGA-E9-A3X8-01	0.688968	Tumor	BRCA
TCGA-LL-A6FP-01	0.688673	Tumor	BRCA
TCGA-BH-A0B7-11	0.688375	Normal	BRCA
TCGA-EW-A1PE-01	0.688331	Tumor	BRCA
TCGA-A7-A0CE-11	0.687392	Normal	BRCA
TCGA-A2-A4RW-01	0.686525	Tumor	BRCA
TCGA-BH-A0B8-11	0.686109	Normal	BRCA
TCGA-E9-A1R7-11	0.685926	Normal	BRCA
TCGA-EW-A423-01	0.685697	Tumor	BRCA
TCGA-A2-A1G6-01	0.685073	Tumor	BRCA
TCGA-BH-A0H9-11	0.68398	Normal	BRCA
TCGA-E2-A1LH-11	0.683785	Normal	BRCA
TCGA-HN-A2OB-01	0.683547	Tumor	BRCA
TCGA-E9-A1NG-11	0.68246	Normal	BRCA
TCGA-AC-A23H-11	0.682183	Normal	BRCA
TCGA-A7-A13E-11	0.681877	Normal	BRCA
TCGA-E2-A14U-01	0.681448	Tumor	BRCA
TCGA-BH-A0DP-11	0.681437	Normal	BRCA
TCGA-Z7-A8R5-01	0.681401	Tumor	BRCA
TCGA-AC-A3W6-01	0.681187	Tumor	BRCA
TCGA-A7-A4SE-01	0.681003	Tumor	BRCA
TCGA-XX-A89A-01	0.680404	Tumor	BRCA
TCGA-E9-A1RH-11	0.679858	Normal	BRCA
TCGA-BH-A1EV-11	0.679851	Normal	BRCA
TCGA-A2-A1FZ-01	0.679589	Tumor	BRCA
TCGA-AC-A2FG-01	0.679583	Tumor	BRCA
TCGA-LL-A50Y-01	0.678831	Tumor	BRCA
TCGA-BH-A0DD-11	0.67843	Normal	BRCA
TCGA-BH-A0BM-01	0.678098	Tumor	BRCA
TCGA-WT-AB44-01	0.677399	Tumor	BRCA
TCGA-BH-A0AU-11	0.677259	Normal	BRCA
TCGA-D8-A1JN-01	0.676636	Tumor	BRCA
TCGA-WT-AB41-01	0.676094	Tumor	BRCA
TCGA-AC-A2FK-01	0.675841	Tumor	BRCA
TCGA-D8-A3Z6-01	0.675756	Tumor	BRCA
TCGA-BH-A1EN-11	0.675585	Normal	BRCA
TCGA-A2-A04W-01	0.675398	Tumor	BRCA
TCGA-AN-A0FV-01	0.675226	Tumor	BRCA
TCGA-BH-A0C0-11	0.675223	Normal	BRCA
TCGA-AC-A2FB-11	0.673955	Normal	BRCA
TCGA-BH-A0DQ-11	0.673805	Normal	BRCA
TCGA-BH-A18J-11	0.673362	Normal	BRCA
TCGA-BH-A0DK-11	0.673112	Normal	BRCA
TCGA-AR-A2LN-01	0.672855	Tumor	BRCA
TCGA-BH-A0DO-11	0.670362	Normal	BRCA
TCGA-A2-A3XW-01	0.670042	Tumor	BRCA
TCGA-BH-A0BA-11	0.668987	Normal	BRCA
TCGA-BH-A208-11	0.668636	Normal	BRCA
TCGA-E9-A1NF-11	0.668466	Normal	BRCA
TCGA-D8-A146-01	0.667693	Tumor	BRCA
TCGA-AO-A0J5-01	0.667521	Tumor	BRCA
TCGA-GM-A3NY-01	0.667466	Tumor	BRCA
TCGA-A7-A5ZX-01	0.666779	Tumor	BRCA
TCGA-OL-A66N-01	0.666464	Tumor	BRCA
TCGA-BH-A0DT-11	0.666196	Normal	BRCA
TCGA-OL-A5D6-01	0.664664	Tumor	BRCA
TCGA-BH-A1FC-11	0.663629	Normal	BRCA
TCGA-AC-A3TN-01	0.66298	Tumor	BRCA
TCGA-A2-A3XY-01	0.662893	Tumor	BRCA
TCGA-D8-A73U-01	0.662644	Tumor	BRCA
TCGA-E9-A1ND-11	0.662601	Normal	BRCA
TCGA-V7-A7HQ-01	0.662296	Tumor	BRCA
TCGA-OL-A5RU-01	0.662268	Tumor	BRCA
TCGA-AR-A2LQ-01	0.662145	Tumor	BRCA
TCGA-3C-AALK-01	0.661835	Tumor	BRCA
TCGA-AC-A8OP-01	0.660614	Tumor	BRCA
TCGA-LD-A74U-01	0.660288	Tumor	BRCA
TCGA-BH-A1FB-11	0.660209	Normal	BRCA
TCGA-OL-A66L-01	0.659639	Tumor	BRCA
TCGA-E9-A1RD-11	0.659105	Normal	BRCA
TCGA-A2-A3KC-01	0.658772	Tumor	BRCA
TCGA-BH-A1EU-11	0.658419	Normal	BRCA
TCGA-D8-A4Z1-01	0.657753	Tumor	BRCA
TCGA-A7-A13G-11	0.655859	Normal	BRCA
TCGA-AC-A3W7-01	0.65553	Tumor	BRCA
TCGA-BH-A18M-11	0.654442	Normal	BRCA
TCGA-BH-A1FU-11	0.653607	Normal	BRCA
TCGA-A7-A13F-11	0.653574	Normal	BRCA
TCGA-A7-A0CH-11	0.653483	Normal	BRCA
TCGA-BH-A8G0-01	0.653211	Tumor	BRCA
TCGA-BH-A18U-11	0.652936	Normal	BRCA
TCGA-MS-A51U-01	0.652475	Tumor	BRCA
TCGA-BH-A0C3-11	0.652447	Normal	BRCA
TCGA-E2-A1IG-11	0.652397	Normal	BRCA
TCGA-OL-A6VQ-01	0.650648	Tumor	BRCA
TCGA-BH-A42U-01	0.650025	Tumor	BRCA
TCGA-E2-A15I-11	0.649875	Normal	BRCA
TCGA-BH-A0BZ-11	0.649503	Normal	BRCA
TCGA-A2-A0CR-01	0.646417	Tumor	BRCA
TCGA-A2-A4RY-01	0.645737	Tumor	BRCA
TCGA-AC-A4ZE-01	0.645664	Tumor	BRCA
TCGA-A7-A13H-01	0.645255	Tumor	BRCA
TCGA-A2-A0CO-01	0.645021	Tumor	BRCA
TCGA-GM-A2DA-01	0.644831	Tumor	BRCA
TCGA-BH-A204-11	0.644804	Normal	BRCA
TCGA-AR-A5QM-01	0.644674	Tumor	BRCA
TCGA-BH-A1F2-01	0.643936	Tumor	BRCA
TCGA-BH-A0DH-11	0.643665	Normal	BRCA
TCGA-BH-A0BV-11	0.643469	Normal	BRCA
TCGA-E9-A1N6-11	0.642514	Normal	BRCA
TCGA-E2-A1IF-01	0.641533	Tumor	BRCA
TCGA-BH-A0AY-11	0.6396	Normal	BRCA
TCGA-BH-A203-11	0.639311	Normal	BRCA
TCGA-BH-A18S-11	0.636109	Normal	BRCA
TCGA-LL-A440-01	0.634996	Tumor	BRCA
TCGA-A7-A425-01	0.633399	Tumor	BRCA
TCGA-BH-A0H5-11	0.633075	Normal	BRCA
TCGA-BH-A18P-11	0.631577	Normal	BRCA
TCGA-BH-A18V-11	0.630329	Normal	BRCA
TCGA-E2-A153-11	0.629798	Normal	BRCA
TCGA-E2-A15K-11	0.62925	Normal	BRCA
TCGA-D8-A3Z5-01	0.627775	Tumor	BRCA
TCGA-PE-A5DD-01	0.625833	Tumor	BRCA
TCGA-BH-A18Q-11	0.625331	Normal	BRCA
TCGA-GI-A2C9-11	0.625168	Normal	BRCA
TCGA-BH-A0AZ-11	0.624679	Normal	BRCA
TCGA-GM-A4E0-01	0.624297	Tumor	BRCA
TCGA-BH-A18L-11	0.622544	Normal	BRCA
TCGA-BH-A18K-11	0.622038	Normal	BRCA
TCGA-BH-A18R-11	0.621404	Normal	BRCA
TCGA-3C-AALI-01	0.621201	Tumor	BRCA
TCGA-A7-A426-01	0.620398	Tumor	BRCA
TCGA-E2-A15M-11	0.612188	Normal	BRCA
TCGA-E2-A2P6-01	0.609555	Tumor	BRCA
TCGA-BH-A28O-01	0.609417	Tumor	BRCA
TCGA-BH-A18N-11	0.598237	Normal	BRCA
TCGA-BH-A1F2-11	0.593643	Normal	BRCA
TCGA-AC-A8OS-01	0.587006	Tumor	BRCA
TCGA-E9-A1N9-11	0.584335	Normal	BRCA
TCGA-W8-A86G-01	0.547989	Tumor	BRCA
TCGA-FU-A3HZ-01	1	Tumor	CESC
TCGA-ZJ-AAXB-01	0.995948	Tumor	CESC
TCGA-VS-A9V4-01	0.964079	Tumor	CESC
TCGA-JW-A5VH-01	0.938822	Tumor	CESC
TCGA-VS-A9UB-01	0.92486	Tumor	CESC
TCGA-LP-A5U2-01	0.912131	Tumor	CESC
TCGA-C5-A3HE-01	0.905613	Tumor	CESC
TCGA-EA-A410-01	0.903845	Tumor	CESC
TCGA-VS-A8EC-01	0.892558	Tumor	CESC
TCGA-EK-A3GN-01	0.882895	Tumor	CESC
TCGA-2W-A8YY-01	0.872467	Tumor	CESC
TCGA-VS-A9V0-01	0.855766	Tumor	CESC
TCGA-VS-A950-01	0.853036	Tumor	CESC
TCGA-C5-A7X5-01	0.849539	Tumor	CESC
TCGA-EA-A556-01	0.83471	Tumor	CESC
TCGA-C5-A1MJ-01	0.821292	Tumor	CESC
TCGA-FU-A3TX-01	0.817242	Tumor	CESC
TCGA-DG-A2KH-01	0.815278	Tumor	CESC
TCGA-C5-A1BL-01	0.814189	Tumor	CESC
TCGA-VS-A94X-01	0.811228	Tumor	CESC
TCGA-JW-A5VG-01	0.80327	Tumor	CESC
TCGA-C5-A7CM-01	0.800905	Tumor	CESC
TCGA-C5-A7X3-01	0.800027	Tumor	CESC
TCGA-C5-A8ZZ-01	0.789602	Tumor	CESC
TCGA-IR-A3LC-01	0.786974	Tumor	CESC
TCGA-EA-A3HQ-01	0.786658	Tumor	CESC
TCGA-GH-A9DA-01	0.78063	Tumor	CESC
TCGA-VS-A9UL-01	0.780217	Tumor	CESC
TCGA-EK-A2R8-01	0.779267	Tumor	CESC
TCGA-EX-A8YF-01	0.776791	Tumor	CESC
TCGA-HM-A6W2-06	0.77107	Tumor	CESC
TCGA-LP-A7HU-01	0.770998	Tumor	CESC
TCGA-DS-A1OB-01	0.770151	Tumor	CESC
TCGA-VS-A8QA-01	0.758613	Tumor	CESC
TCGA-DS-A1OC-01	0.754605	Tumor	CESC
TCGA-JX-A3PZ-01	0.752148	Tumor	CESC
TCGA-LP-A4AW-01	0.747211	Tumor	CESC
TCGA-MA-AA41-01	0.743448	Tumor	CESC
TCGA-C5-A8YT-01	0.736487	Tumor	CESC
TCGA-FU-A3WB-01	0.736117	Tumor	CESC
TCGA-EA-A5FO-01	0.734432	Tumor	CESC
TCGA-C5-A2M1-01	0.73296	Tumor	CESC
TCGA-EA-A5O9-01	0.727602	Tumor	CESC
TCGA-C5-A2LV-01	0.724449	Tumor	CESC
TCGA-ZJ-AAXT-01	0.723341	Tumor	CESC
TCGA-VS-A958-01	0.718214	Tumor	CESC
TCGA-VS-A8EK-01	0.706334	Tumor	CESC
TCGA-EK-A2IR-01	0.704802	Tumor	CESC
TCGA-C5-A1M9-01	0.701061	Tumor	CESC
TCGA-C5-A905-01	0.698198	Tumor	CESC
TCGA-C5-A1M6-01	0.697637	Tumor	CESC
TCGA-Q1-A73S-01	0.697519	Tumor	CESC
TCGA-C5-A1M7-01	0.692197	Tumor	CESC
TCGA-Q1-A6DW-01	0.685953	Tumor	CESC
TCGA-VS-A953-01	0.685836	Tumor	CESC
TCGA-JW-A5VL-01	0.684868	Tumor	CESC
TCGA-DR-A0ZL-01	0.683045	Tumor	CESC
TCGA-EX-A69M-01	0.679592	Tumor	CESC
TCGA-VS-A9UU-01	0.677507	Tumor	CESC
TCGA-Q1-A73O-01	0.674986	Tumor	CESC
TCGA-JW-A5VJ-01	0.673987	Tumor	CESC
TCGA-C5-A2LZ-01	0.667441	Tumor	CESC
TCGA-VS-A94Z-01	0.666619	Tumor	CESC
TCGA-ZJ-AAXU-01	0.666119	Tumor	CESC
TCGA-C5-A8YQ-01	0.664919	Tumor	CESC
TCGA-MA-AA3Y-01	0.664152	Tumor	CESC
TCGA-VS-A8EH-01	0.664094	Tumor	CESC
TCGA-MY-A5BE-01	0.663237	Tumor	CESC
TCGA-C5-A7UH-01	0.661709	Tumor	CESC
TCGA-HM-A4S6-01	0.658553	Tumor	CESC
TCGA-MA-AA3W-01	0.653461	Tumor	CESC
TCGA-EA-A1QT-01	0.652949	Tumor	CESC
TCGA-IR-A3LA-01	0.651042	Tumor	CESC
TCGA-EA-A4BA-01	0.64849	Tumor	CESC
TCGA-VS-A8EB-01	0.63878	Tumor	CESC
TCGA-EK-A2PM-01	0.638562	Tumor	CESC
TCGA-VS-A9UJ-01	0.637635	Tumor	CESC
TCGA-C5-A8YR-01	0.637103	Tumor	CESC
TCGA-FU-A23K-01	0.635895	Tumor	CESC
TCGA-ZJ-AB0H-01	0.633859	Tumor	CESC
TCGA-VS-A957-01	0.633019	Tumor	CESC
TCGA-VS-A9UD-01	0.631903	Tumor	CESC
TCGA-EA-A78R-01	0.629928	Tumor	CESC
TCGA-VS-A9U7-01	0.628726	Tumor	CESC
TCGA-R2-A69V-01	0.62861	Tumor	CESC
TCGA-FU-A3NI-01	0.628563	Tumor	CESC
TCGA-DS-A3LQ-01	0.628345	Tumor	CESC
TCGA-Q1-A5R2-01	0.620593	Tumor	CESC
TCGA-MY-A5BF-01	0.620342	Tumor	CESC
TCGA-EK-A3GJ-01	0.620162	Tumor	CESC
TCGA-C5-A1MF-01	0.619027	Tumor	CESC
TCGA-EK-A2RK-01	0.618377	Tumor	CESC
TCGA-DS-A0VN-01	0.617622	Tumor	CESC
TCGA-LP-A4AX-01	0.61258	Tumor	CESC
TCGA-JX-A5QV-01	0.609769	Tumor	CESC
TCGA-Q1-A73Q-01	0.60468	Tumor	CESC
TCGA-BI-A0VS-01	0.600458	Tumor	CESC
TCGA-IR-A3LK-01	0.599987	Tumor	CESC
TCGA-C5-A1M8-01	0.599905	Tumor	CESC
TCGA-EK-A2PK-01	0.598065	Tumor	CESC
TCGA-EA-A5ZE-01	0.597707	Tumor	CESC
TCGA-C5-A2LY-01	0.596494	Tumor	CESC
TCGA-MA-AA42-01	0.592857	Tumor	CESC
TCGA-FU-A23L-01	0.590843	Tumor	CESC
TCGA-BI-A20A-01	0.59083	Tumor	CESC
TCGA-EK-A2PI-01	0.589299	Tumor	CESC
TCGA-EK-A2R7-01	0.588321	Tumor	CESC
TCGA-C5-A7CO-01	0.586639	Tumor	CESC
TCGA-LP-A4AU-01	0.586089	Tumor	CESC
TCGA-FU-A3TQ-01	0.585697	Tumor	CESC
TCGA-DS-A7WF-01	0.585301	Tumor	CESC
TCGA-C5-A7CG-01	0.583235	Tumor	CESC
TCGA-FU-A3YQ-01	0.580065	Tumor	CESC
TCGA-ZJ-AB0I-01	0.576386	Tumor	CESC
TCGA-C5-A902-01	0.575318	Tumor	CESC
TCGA-C5-A2LX-01	0.569936	Tumor	CESC
TCGA-DG-A2KK-01	0.569776	Tumor	CESC
TCGA-FU-A57G-01	0.56811	Tumor	CESC
TCGA-VS-A9UY-01	0.567692	Tumor	CESC
TCGA-EK-A2H0-01	0.566338	Tumor	CESC
TCGA-FU-A3HY-01	0.56587	Tumor	CESC
TCGA-VS-A954-01	0.563061	Tumor	CESC
TCGA-BI-A0VR-01	0.560151	Tumor	CESC
TCGA-EK-A2RB-01	0.559779	Tumor	CESC
TCGA-EX-A1H5-01	0.558351	Tumor	CESC
TCGA-DS-A0VK-01	0.557746	Tumor	CESC
TCGA-EK-A2RC-01	0.557358	Tumor	CESC
TCGA-EA-A44S-01	0.556208	Tumor	CESC
TCGA-DS-A1OA-01	0.551862	Tumor	CESC
TCGA-EK-A2RL-01	0.551062	Tumor	CESC
TCGA-Q1-A6DT-01	0.549555	Tumor	CESC
TCGA-HM-A6W2-01	0.547818	Tumor	CESC
TCGA-EK-A2RA-01	0.54683	Tumor	CESC
TCGA-ZJ-A8QQ-01	0.546043	Tumor	CESC
TCGA-DR-A0ZM-01	0.545258	Tumor	CESC
TCGA-ZJ-A8QO-01	0.54125	Tumor	CESC
TCGA-VS-A9UR-01	0.539309	Tumor	CESC
TCGA-MA-AA3X-01	0.538513	Tumor	CESC
TCGA-EK-A3GK-01	0.537849	Tumor	CESC
TCGA-UC-A7PD-01	0.536579	Tumor	CESC
TCGA-VS-A8QH-01	0.535202	Tumor	CESC
TCGA-C5-A907-01	0.53421	Tumor	CESC
TCGA-VS-A8EG-01	0.530687	Tumor	CESC
TCGA-VS-A9UH-01	0.530327	Tumor	CESC
TCGA-IR-A3LI-01	0.530054	Tumor	CESC
TCGA-C5-A1M5-01	0.529842	Tumor	CESC
TCGA-EK-A3GM-01	0.529708	Tumor	CESC
TCGA-C5-A7UE-01	0.528647	Tumor	CESC
TCGA-C5-A1MH-01	0.528049	Tumor	CESC
TCGA-VS-A9UV-01	0.528028	Tumor	CESC
TCGA-VS-A9V1-01	0.526713	Tumor	CESC
TCGA-DG-A2KL-01	0.52611	Tumor	CESC
TCGA-C5-A1BJ-01	0.52582	Tumor	CESC
TCGA-EA-A5ZD-01	0.525181	Tumor	CESC
TCGA-EK-A2RM-01	0.52342	Tumor	CESC
TCGA-VS-A9UP-01	0.521846	Tumor	CESC
TCGA-VS-A9V3-01	0.521542	Tumor	CESC
TCGA-C5-A7CK-01	0.520539	Tumor	CESC
TCGA-EA-A5ZF-01	0.519772	Tumor	CESC
TCGA-EK-A2RO-01	0.518832	Tumor	CESC
TCGA-C5-A1BM-01	0.518062	Tumor	CESC
TCGA-MY-A913-01	0.516553	Tumor	CESC
TCGA-FU-A770-01	0.514388	Tumor	CESC
TCGA-JW-A5VK-01	0.51429	Tumor	CESC
TCGA-VS-A959-01	0.513974	Tumor	CESC
TCGA-ZJ-AAXA-01	0.511256	Tumor	CESC
TCGA-ZJ-AAX4-01	0.511023	Tumor	CESC
TCGA-VS-A9V2-01	0.51101	Tumor	CESC
TCGA-MA-AA43-01	0.510526	Tumor	CESC
TCGA-EK-A2GZ-01	0.508841	Tumor	CESC
TCGA-EA-A3HU-01	0.508237	Tumor	CESC
TCGA-EA-A6QX-01	0.507475	Tumor	CESC
TCGA-C5-A2M2-01	0.506079	Tumor	CESC
TCGA-MY-A5BD-01	0.505759	Tumor	CESC
TCGA-4J-AA1J-01	0.504191	Tumor	CESC
TCGA-C5-A1MK-01	0.503439	Tumor	CESC
TCGA-ZJ-AAXF-01	0.50343	Tumor	CESC
TCGA-VS-AA62-01	0.501864	Tumor	CESC
TCGA-WL-A834-01	0.501777	Tumor	CESC
TCGA-UC-A7PF-01	0.501136	Tumor	CESC
TCGA-VS-A8QC-01	0.501047	Tumor	CESC
TCGA-EX-A69L-01	0.499681	Tumor	CESC
TCGA-DS-A0VM-01	0.498025	Tumor	CESC
TCGA-C5-A2LS-01	0.495491	Tumor	CESC
TCGA-EA-A3QD-01	0.493667	Tumor	CESC
TCGA-C5-A2LT-01	0.492795	Tumor	CESC
TCGA-VS-A9UI-01	0.492392	Tumor	CESC
TCGA-VS-A94W-01	0.492263	Tumor	CESC
TCGA-C5-A901-01	0.490632	Tumor	CESC
TCGA-VS-A8Q9-01	0.489712	Tumor	CESC
TCGA-C5-A3HF-01	0.489656	Tumor	CESC
TCGA-VS-A9U5-01	0.488286	Tumor	CESC
TCGA-DS-A0VL-01	0.488151	Tumor	CESC
TCGA-C5-A3HL-01	0.487842	Tumor	CESC
TCGA-VS-A8EJ-01	0.485833	Tumor	CESC
TCGA-C5-A8XJ-01	0.484399	Tumor	CESC
TCGA-C5-A7UC-01	0.483954	Tumor	CESC
TCGA-C5-A8XI-01	0.483072	Tumor	CESC
TCGA-DS-A7WI-01	0.482813	Tumor	CESC
TCGA-RA-A741-01	0.482746	Tumor	CESC
TCGA-C5-A7CL-01	0.481503	Tumor	CESC
TCGA-VS-A8QF-01	0.480003	Tumor	CESC
TCGA-C5-A8XK-01	0.474401	Tumor	CESC
TCGA-DG-A2KM-01	0.471818	Tumor	CESC
TCGA-EA-A3HT-01	0.471108	Tumor	CESC
TCGA-MU-A8JM-01	0.468372	Tumor	CESC
TCGA-UC-A7PG-06	0.466149	Tumor	CESC
TCGA-C5-A1MI-01	0.465152	Tumor	CESC
TCGA-VS-A9UT-01	0.464907	Tumor	CESC
TCGA-LP-A5U3-01	0.464777	Tumor	CESC
TCGA-MA-AA3Z-01	0.464667	Tumor	CESC
TCGA-EA-A3HS-01	0.464367	Tumor	CESC
TCGA-UC-A7PI-01	0.463097	Tumor	CESC
TCGA-DS-A1O9-01	0.461585	Tumor	CESC
TCGA-VS-A9UC-01	0.460436	Tumor	CESC
TCGA-VS-A9UO-01	0.455849	Tumor	CESC
TCGA-EA-A439-01	0.454796	Tumor	CESC
TCGA-XS-A8TJ-01	0.454021	Tumor	CESC
TCGA-EK-A2H1-01	0.449672	Tumor	CESC
TCGA-FU-A40J-01	0.449565	Tumor	CESC
TCGA-VS-A8EL-01	0.447594	Tumor	CESC
TCGA-ZJ-AAXJ-01	0.447048	Tumor	CESC
TCGA-VS-A94Y-01	0.443205	Tumor	CESC
TCGA-JW-A852-01	0.442002	Tumor	CESC
TCGA-JX-A3Q0-01	0.4402	Tumor	CESC
TCGA-FU-A2QG-01	0.439916	Tumor	CESC
TCGA-C5-A7UI-01	0.437919	Tumor	CESC
TCGA-ZJ-AAXD-01	0.435821	Tumor	CESC
TCGA-ZJ-AAX8-01	0.43105	Tumor	CESC
TCGA-VS-A9UM-01	0.428846	Tumor	CESC
TCGA-LP-A4AV-01	0.428768	Tumor	CESC
TCGA-EA-A3HR-01	0.423449	Tumor	CESC
TCGA-C5-A7CJ-01	0.422134	Tumor	CESC
TCGA-C5-A7XC-01	0.418968	Tumor	CESC
TCGA-ZJ-AAXN-01	0.416846	Tumor	CESC
TCGA-VS-A9UZ-01	0.416619	Tumor	CESC
TCGA-EA-A3Y4-01	0.416346	Tumor	CESC
TCGA-C5-A1ME-01	0.411401	Tumor	CESC
TCGA-VS-A9U6-01	0.410986	Tumor	CESC
TCGA-MU-A51Y-01	0.399721	Tumor	CESC
TCGA-FU-A5XV-01	0.398907	Tumor	CESC
TCGA-IR-A3LL-01	0.398712	Tumor	CESC
TCGA-EK-A2RJ-01	0.398257	Tumor	CESC
TCGA-VS-A8EI-01	0.397112	Tumor	CESC
TCGA-JW-AAVH-01	0.394071	Tumor	CESC
TCGA-VS-A8Q8-01	0.393854	Tumor	CESC
TCGA-JX-A3Q8-01	0.393197	Tumor	CESC
TCGA-EA-A50E-01	0.384874	Tumor	CESC
TCGA-EA-A97N-01	0.380217	Tumor	CESC
TCGA-C5-A8XH-01	0.380217	Tumor	CESC
TCGA-Q1-A6DV-01	0.379241	Tumor	CESC
TCGA-HM-A3JK-01	0.372648	Tumor	CESC
TCGA-VS-A8QM-01	0.370484	Tumor	CESC
TCGA-VS-A9V5-01	0.369279	Tumor	CESC
TCGA-HM-A3JJ-01	0.368469	Tumor	CESC
TCGA-C5-A1MP-01	0.36783	Tumor	CESC
TCGA-EK-A2RE-01	0.367362	Tumor	CESC
TCGA-EK-A2PG-01	0.365447	Tumor	CESC
TCGA-C5-A0TN-01	0.357789	Tumor	CESC
TCGA-EK-A2PL-01	0.356081	Tumor	CESC
TCGA-VS-A9UQ-01	0.351676	Tumor	CESC
TCGA-Q1-A73R-01	0.349306	Tumor	CESC
TCGA-UC-A7PG-01	0.349103	Tumor	CESC
TCGA-DS-A7WH-01	0.3487	Tumor	CESC
TCGA-EX-A3L1-01	0.348115	Tumor	CESC
TCGA-JW-A5VI-01	0.348004	Tumor	CESC
TCGA-EX-A449-01	0.347416	Tumor	CESC
TCGA-ZX-AA5X-01	0.345864	Tumor	CESC
TCGA-EA-A3QE-01	0.345247	Tumor	CESC
TCGA-Q1-A73P-01	0.341902	Tumor	CESC
TCGA-EK-A2R9-01	0.339957	Tumor	CESC
TCGA-DS-A5RQ-01	0.33845	Tumor	CESC
TCGA-IR-A3LF-01	0.329057	Tumor	CESC
TCGA-FU-A3EO-11	0.325002	Normal	CESC
TCGA-MU-A5YI-01	0.322749	Tumor	CESC
TCGA-ZJ-A8QR-01	0.311202	Tumor	CESC
TCGA-C5-A1MQ-01	0.308598	Tumor	CESC
TCGA-HM-A3JJ-11	0.307159	Normal	CESC
TCGA-C5-A1MN-01	0.303615	Tumor	CESC
TCGA-ZJ-AAXI-01	0.297245	Tumor	CESC
TCGA-IR-A3L7-01	0.295581	Tumor	CESC
TCGA-MY-A5BF-11	0.290488	Normal	CESC
TCGA-FU-A3EO-01	0.287347	Tumor	CESC
TCGA-IR-A3LB-01	0.28734	Tumor	CESC
TCGA-C5-A1ML-01	0.28638	Tumor	CESC
TCGA-EA-A411-01	0.281223	Tumor	CESC
TCGA-HG-A2PA-01	0.280881	Tumor	CESC
TCGA-DS-A1OD-01	0.278714	Tumor	CESC
TCGA-IR-A3LH-01	0.269293	Tumor	CESC
TCGA-PN-A8MA-01	0.267457	Tumor	CESC
TCGA-EA-A43B-01	0.257102	Tumor	CESC
TCGA-EA-A1QS-01	0.255495	Tumor	CESC
TCGA-JW-A69B-01	0.249448	Tumor	CESC
TCGA-Q1-A5R3-01	0.241722	Tumor	CESC
TCGA-Q1-A5R1-01	0.23653	Tumor	CESC
TCGA-C5-A7CH-01	0.225096	Tumor	CESC
TCGA-VS-A952-01	0.203988	Tumor	CESC
TCGA-DG-A2KJ-01	0.188551	Tumor	CESC
TCGA-EK-A2IP-01	0.186913	Tumor	CESC
TCGA-C5-A7X8-01	0.0723556	Tumor	CESC
TCGA-EK-A2RN-01	0	Tumor	CESC
TCGA-ZH-A8Y4-01	1	Tumor	CHOL
TCGA-W5-AA2W-01	0.955757	Tumor	CHOL
TCGA-W5-AA2U-01	0.923767	Tumor	CHOL
TCGA-W5-AA2Z-01	0.891454	Tumor	CHOL
TCGA-W5-AA2X-01	0.854579	Tumor	CHOL
TCGA-W5-AA2R-01	0.85093	Tumor	CHOL
TCGA-ZU-A8S4-01	0.785714	Tumor	CHOL
TCGA-3X-AAVE-01	0.76154	Tumor	CHOL
TCGA-W5-AA38-01	0.746417	Tumor	CHOL
TCGA-3X-AAVA-01	0.721948	Tumor	CHOL
TCGA-W5-AA36-01	0.719875	Tumor	CHOL
TCGA-W6-AA0S-01	0.714794	Tumor	CHOL
TCGA-3X-AAVC-01	0.655999	Tumor	CHOL
TCGA-ZH-A8Y1-01	0.625459	Tumor	CHOL
TCGA-YR-A95A-01	0.576322	Tumor	CHOL
TCGA-W5-AA2O-01	0.568279	Tumor	CHOL
TCGA-W5-AA2H-01	0.562252	Tumor	CHOL
[truncated: 8,825 more rows]
